# Supplementary material for: BRR2a Affects Flowering Time via FLC Splicing
Source: PLoS Genet. 2016 Apr 21;12(4):e1005924. doi: 10.1371/journal.pgen.1005924 (PMC4839602; doi:10.1371/journal.pgen.1005924)
Supplement: S3 Table — (XLSX) [file pgen.1005924.s014.xlsx]

## Sheet: Supplemental Tab. S3
Supplemental Table S3. Genes with increased transcript levels in brr2a-2.
Gene ID	log2FC	padj	Annotation
AT3G01600	3.04255	1e-25	NAC DOMAIN CONTAINING PROTEIN 44 NAC044
AT5G60250	2.84271	4.4e-19	zinc finger (C3HC4-type RING finger) family protein
AT4G12735	2.77924	1.58e-15	unknown protein
AT5G25230	2.74201	5.12e-18	Ribosomal protein S5/Elongation factor G/III/V family protein
AT2G18193	2.61036	4.61e-15	P-loop containing nucleoside triphosphate hydrolases superfamily protein
AT1G67105	2.48649	1.13e-17	other RNA
AT5G14490	2.37511	7.67e-10	NAC DOMAIN CONTAINING PROTEIN 85 NAC085
AT5G24280	2.28833	6.56e-14	GAMMAIRRADIATION AND MITOMYCIN C INDUCED 1 GMI1
AT4G26260	2.24946	1.2e-08	MYOINOSITOL OXYGENASE 4 MIOX4
AT5G18840	2.18402	1.72e-11	Major facilitator superfamily protein
AT3G54520	2.18131	5.76e-08	unknown protein
AT1G01520	2.16858	1.88e-08	ALTERED SEED GERMINATION 4 ASG4
AT1G17960	2.12168	5.78e-10	Threonyl-tRNA synthetase
AT3G58270	2.08982	5.75e-13	Arabidopsis phospholipase-like protein (PEARLI 4) with TRAF-like domain
AT2G38823	2.08772	1.88e-08	unknown protein
AT2G21640	2.08686	5.98e-08	unknown
AT3G02380	2.05124	6.06e-08	CONSTANSLIKE 2 COL2
AT3G09600	2.02965	3.06e-08	REVEILLE 8 RVE8
AT2G15020	2.02918	2.2e-07	unknown protein
AT1G73870	1.98235	8.64e-09	B-box type zinc finger protein with CCT domain
AT1G70440	1.97515	2.39e-08	SIMILAR TO RCD ONE 3 SRO3
AT3G63052	1.95537	2.24e-12	unknown protein
AT5G13210	1.9545	6.6e-14	Uncharacterised conserved protein UCP015417. vWA
AT3G57520	1.94904	7.23e-09	SEED IMBIBITION 2 SIP2
AT3G24460	1.93989	2.57e-08	Serinc-domain containing serine and sphingolipid biosynthesis protein
AT4G16680	1.9018	4.31e-08	P-loop containing nucleoside triphosphate hydrolases superfamily protein
AT3G12320	1.8268	7.7e-08	unknown protein
AT4G15430	1.81327	4.52e-06	ERD (early-responsive to dehydration stress) family protein
AT2G41250	1.79993	3.01e-07	Haloacid dehalogenase-like hydrolase (HAD) superfamily protein
AT3G13080	1.7313	2.19e-08	ATPBINDING CASSETTE C3 ABCC3
AT4G31870	1.72748	1.89e-05	GLUTATHIONE PEROXIDASE 7 GPX7
AT3G30775	1.72562	5.43e-06	EARLY RESPONSIVE TO DEHYDRATION 5 ERD5
AT3G09405	1.7119	3.42e-08	Pectinacetylesterase family protein
AT3G54500	1.70987	5.72e-08	unknown
AT1G78290	1.70981	8.24e-06	SNF1RELATED PROTEIN KINASE 28 SNRK28
AT2G20800	1.70974	3.46e-05	NADPH DEHYDROGENASE B4 NDB4
AT5G04150	1.70101	5.03e-05	BHLH101
AT4G38780	1.69176	4.3e-08	Pre-mRNA-processing-splicing factor AtPrp8b
AT2G46790	1.68461	2.21e-06	PSEUDORESPONSE REGULATOR 9 PRR9
AT1G64500	1.68147	4.37e-05	C-terminal glutaredoxin-like and putative zinc-binding cysteine-rich domains
AT5G58610	1.66827	1.21e-05	PHD finger transcription factor. putative
AT5G03090	1.6528	5.12e-05	BEST Arabidopsis thaliana protein match is: mto 1 responding down 1 (TAIR:AT1G53480.1)
AT5G18670	1.65147	4.2e-05	BETAAMYLASE 3 BMY3
AT4G37030	1.63079	2.16e-06	unknown protein
AT1G75700	1.62279	9.52e-05	HVA22LIKE PROTEIN G HVA22G
AT2G45660	1.62052	7.67e-10	AGAMOUSLIKE 20 AGL20. SOC1
AT5G64060	1.59202	3.97e-05	NAC DOMAIN CONTAINING PROTEIN 103 NAC103
AT4G22960	1.58132	0.000102	Protein of unknown function (DUF544)
AT2G31380	1.5657	6.02195e-05	SALT TOLERANCE HOMOLOGUE STH
AT4G31520	1.56406	9.31e-06	SDA1 family protein
AT1G02820	1.55351	7.33058e-05	LATE EMBRYOGENESIS ABUNDANT 3 LEA3
AT2G27420	1.5417	0.000275	Cysteine proteinases superfamily protein
AT3G58150	1.53229	0.000169	Optic atrophy 3 protein (OPA3)
AT2G18190	1.53202	0.00032	P-loop containing nucleoside triphosphate hydrolases superfamily protein
AT3G56290	1.52831	2.73919e-05	unknown protein
AT1G55960	1.52203	0.000182	Polyketide cyclase/dehydrase and lipid transport superfamily protein
AT2G04070	1.51949	0.000404	MATE efflux family protein
AT1G70250	1.51717	5.60614e-07	Protease inhibitor/seed storage/LTP family protein
AT3G21890	1.51564	0.000432	B-box type zinc finger family protein
AT4G15530	1.51343	1.53e-06	PYRUVATE ORTHOPHOSPHATE DIKINASE PPDK
AT1G67650	1.50907	1.81173e-07	SRP72 RNA-binding domain
AT2G32530	1.50705	0.000204	CELLULOSE SYNTHASELIKE B3 CSLB03
AT2G42270	1.5033	1.58e-11	U5 small nuclear ribonucleoprotein helicase AtBrr2b
AT3G05790	1.50089	0.000227	LON PROTEASE 4 LON4
AT3G48240	1.50062	0.000233	Octicosapeptide/Phox/Bem1p family protein
AT4G13810	1.49624	6.7123e-07	RECEPTOR LIKE PROTEIN 47 RLP47
AT1G67460	1.4889	7.51073e-05	Minichromosome maintenance (MCM2/3/5) family protein
AT5G52570	1.47617	4.04238e-06	BETACAROTENE HYDROXYLASE 2 BETAOHASE 2
AT5G24120	1.4748	0.000149	SIGMA FACTOR E SIGE
AT3G03776	1.46983	4.96272e-05	hydroxyproline-rich glycoprotein family protein
AT5G49740	1.4608	8.48634e-05	FERRIC REDUCTION OXIDASE 7 FRO7
AT4G36850	1.45133	0.000128	PQ-loop repeat family protein
AT4G16690	1.44423	0.000296	METHYL ESTERASE 16 MES16
AT2G41730	1.44403	0.000167	unknown protein
AT5G54130	1.43687	1.84966e-06	Calcium-binding endonuclease/exonuclease/phosphatase family
AT1G08630	1.43608	0.000107	THREONINE ALDOLASE 1 THA1
AT5G24150	1.43277	0.00025	SQP1
AT5G24580	1.43026	3.59287e-05	Heavy metal transport/detoxification superfamily protein
AT2G20670	1.42825	0.000263	Protein of unknown function (DUF506)
AT2G15080	1.42255	2.57e-08	RECEPTOR LIKE PROTEIN 19 RLP19
AT5G24640	1.41916	0.00142	unknown protein
AT4G37290	1.41293	0.00097	unknown protein
AT2G28110	1.40386	7.65e-08	FRAGILE FIBER 8 FRA8
AT1G70000	1.40171	3.3909e-06	myb-like transcription factor family protein
AT4G35090	1.40095	9.86865e-05	CATALASE 2 CAT2
AT5G43450	1.3993	4.37498e-05	similar to ACC oxidase
AT3G61060	1.39731	0.000249	PHLOEM PROTEIN 2A13 PP2A13
AT1G04880	1.39492	0.000568	HMG (high mobility group) box protein with ARID/BRIGHT DNA-binding domain
AT4G10695	1.38621	0.0011	CDC68-related
AT1G74810	1.38436	7.33058e-05	BOR5
AT2G26080	1.37693	1.22094e-05	GLYCINE DECARBOXYLASE PPROTEIN 2 GLDP2
AT4G10120	1.37442	0.000239	ATSPS4F
AT1G78510	1.3739	1.93113e-05	SOLANESYL DIPHOSPHATE SYNTHASE 1 SPS1
AT5G09930	1.36933	0.00209	ATPBINDING CASSETTE F2 ABCF2
AT2G46830	1.36206	0.00219	CIRCADIAN CLOCK ASSOCIATED 1 CCA1
AT1G30160	1.35887	0.000807	Protein of unknown function (DUF295)
AT4G37610	1.35428	0.00019	BTB AND TAZ DOMAIN PROTEIN 5 bt5
AT4G04490	1.35348	0.000102	CYSTEINERICH RLK RECEPTORLIKE PROTEIN KINASE 36 CRK36
AT4G36820	1.35269	0.00157	Protein of unknown function (DUF607)
AT1G66330	1.34383	8.58027e-06	senescence-associated family protein
AT4G16670	1.34344	7.67986e-05	contains IP domain Pleckstrin-like. plant (InterPro:IPR013666). Protein of unknown function DUF828 (InterPro:IPR008546). Pleckstrin homology (InterPro:IPR001849)
AT5G51440	1.34122	0.000287	HSP20-like chaperones superfamily protein
AT5G44980	1.3406	0.000152	F-box/RNI-like/FBD-like domains-containing protein
AT5G54470	1.34032	0.00117	B-box type zinc finger family protein
AT2G40900	1.33906	8.05e-09	nodulin MtN21-like transporter family protein
AT5G01550	1.33868	0.00121	LECTIN RECEPTOR KINASE A4.1 LECRKA4.2
AT1G79270	1.33846	3.76968e-05	EVOLUTIONARILY CONSERVED CTERMINAL REGION 8 ECT8
AT5G35970	1.33677	5.71248e-06	P-loop containing nucleoside triphosphate hydrolases superfamily protein
AT5G20250	1.3337	6.33063e-05	DARK INDUCIBLE 10 DIN10
AT1G68440	1.33339	0.000838	unknown protein
AT1G07180	1.32831	0.00101	ALTERNATIVE NADPH DEHYDROGENASE 1 NDA1
AT5G17300	1.32696	0.0028	REVEILLE 1 RVE1
AT3G21670	1.32483	0.000104	Major facilitator superfamily protein
AT1G17180	1.31403	4.97e-05	GLUTATHIONE STRANSFERASE TAU 25 GSTU25
AT1G20350	1.30918	0.00306	TRANSLOCASE INNER MEMBRANE SUBUNIT 171 TIM171
AT5G43570	1.30722	0.00338	Predicted to encode a PR (pathogenesis-related) protein.
AT3G14770	1.30488	0.00186	SWEET2
AT2G03760	1.30269	9.36e-05	SULPHOTRANSFERASE 12 SOT12
AT1G67070	1.29872	0.000884	DARK INDUCIBLE 9 DIN9
AT1G75100	1.29777	0.000349	JDOMAIN PROTEIN REQUIRED FOR CHLOROPLAST ACCUMULATION RESPONSE 1 JAC1
AT1G05680	1.29567	0.00258	URIDINE DIPHOSPHATE GLYCOSYLTRANSFERASE 74E2 UGT74E2
AT2G24100	1.29561	5.95916e-05	ALTERED SEED GERMINATION 1 ASG1
AT5G56870	1.29238	0.000186	BETAGALACTOSIDASE 4 BGAL4
AT5G64840	1.28505	0.000227	ATPBINDING CASSETTE F5 ABCF5
AT3G44860	1.28344	7.25451e-05	FARNESOIC ACID CARBOXYLOMETHYLTRANSFERASE FAMT
AT2G30766	1.28262	0.00494	unknown protein
AT5G24530	1.2816	0.000129	DOWNY MILDEW RESISTANT 6 DMR6
AT4G27290	1.27556	0.000196	S-locus lectin protein kinase family protein
AT3G54510	1.26981	0.00409	Early-responsive to dehydration stress protein (ERD4)
AT3G02150	1.26264	1.50119e-05	PLASTID TRANSCRIPTION FACTOR 1 PTF1
AT1G10070	1.26242	0.00156	BRANCHEDCHAIN AMINO ACID TRANSAMINASE 2 BCAT2
AT2G32540	1.26218	2.76503e-05	CELLULOSE SYNTHASELIKE B4 CSLB04
AT3G48390	1.25722	0.00067	MA3 domain-containing protein
AT3G62950	1.25642	0.00527	Thioredoxin superfamily protein
AT1G23550	1.2559	0.000167	SIMILAR TO RCD ONE 2 SRO2
AT1G79360	1.25586	0.000969	ORGANIC CATION/CARNITINE TRANSPORTER 2 OCT2
AT1G06570	1.25481	0.00014	PHYTOENE DESATURATION 1 PDS1
AT1G69310	1.25241	8.39444e-05	WRKY DNABINDING PROTEIN 57 WRKY57
AT5G63160	1.25171	0.000864	BTB AND TAZ DOMAIN PROTEIN 1 bt1
AT1G32870	1.24966	1.26013e-05	NAC DOMAIN PROTEIN 13 NAC13
AT2G21320	1.24495	0.000382	B-box zinc finger family protein
AT3G22370	1.2394	0.000177	ALTERNATIVE OXIDASE 1A AOX1A
AT1G63580	1.23503	0.00488	plasma membrane-localized protein
AT5G23990	1.22333	0.0056	FERRIC REDUCTION OXIDASE 5 FRO5
AT2G19650	1.22296	0.000686	Cysteine/Histidine-rich C1 domain family protein
AT1G30820	1.21408	6.35144e-06	CTP synthase family protein
AT1G07450	1.21327	0.00327	NAD(P)-binding Rossmann-fold superfamily protein
AT4G28040	1.21163	0.000261	nodulin MtN21-like transporter family protein
AT2G30600	1.20973	0.000614	BTB/POZ domain-containing protein
AT5G14470	1.20928	0.00514	GHMP kinase family protein
AT3G46900	1.20914	0.000406	COPPER TRANSPORTER 2 COPT2
AT2G46750	1.20671	1.26013e-05	L GULONO1.4LACTONE L GULL OXIDASE 2 GULLO2
AT3G61630	1.20582	0.000336	CYTOKININ RESPONSE FACTOR 6 CRF6
AT3G61390	1.20178	0.00984	RING/U-box superfamily protein
AT3G27170	1.20047	0.00328	CHLORIDE CHANNEL B CLCB
AT5G24160	1.19704	1.03743e-06	SQUALENE MONOXYGENASE 6 SQE6
AT5G42760	1.19317	0.00786	Leucine carboxyl methyltransferase
AT2G15880	1.18876	0.000406	Leucine-rich repeat (LRR) family protein
AT5G06980	1.18557	0.0024	unknown protein
AT1G61820	1.18491	5.15e-08	BETA GLUCOSIDASE 46 BGLU46
AT1G12240	1.18428	0.00125	ATBETAFRUCT4
AT4G37530	1.18275	6.73832e-05	Peroxidase superfamily protein
AT1G49920	1.18094	0.00277	MuDR family transposase
AT1G52342	1.178	0.00611	unknown protein
AT3G61880	1.17763	0.00216	CYTOCHROME P450 78A9 CYP78A9
AT1G53090	1.17358	0.000234	SPA1RELATED 4 SPA4
AT5G48110	1.17011	3.12955e-05	Terpenoid cyclases/Protein prenyltransferases superfamily protein
AT1G18460	1.16983	2.51311e-05	alpha/beta-Hydrolases superfamily protein
AT3G09450	1.16859	0.00986	contains IP domain Fusaric acid resistance protein. conserved region (InterPro:IPR006726)
AT4G27310	1.16643	0.00218	B-box type zinc finger family protein
AT4G37390	1.16448	0.00383	BRU6
AT4G14690	1.16409	0.00949	EARLY LIGHTINDUCIBLE PROTEIN 2 ELIP2
AT1G33110	1.15595	0.000218	MATE efflux family protein
AT3G44970	1.15583	0.00844	Cytochrome P450 superfamily protein
AT1G70700	1.15539	7.11122e-05	JAZ9
AT3G21870	1.15515	0.00303	CYCLIN P2
AT1G34050	1.15387	0.0133	Ankyrin repeat family protein
AT5G08350	1.15374	6.43535e-06	GRAM domain-containing protein / ABA-responsive protein-related
AT1G69790	1.15341	0.00165	Protein kinase superfamily protein
AT4G21490	1.15238	0.0139	NADPH DEHYDROGENASE B3 NDB3
AT4G15230	1.14922	0.000171	ATPBINDING CASSETTE G30 ABCG30
AT3G56080	1.14814	7.67986e-05	S-adenosyl-L-methionine-dependent methyltransferases superfamily protein
AT2G36630	1.14778	0.00226	Sulfite exporter TauE/SafE family protein
AT3G17609	1.14765	0.00686	HY5HOMOLOG HYH
AT5G55150	1.14731	0.0143	Protein of unknown function (DUF295)
AT4G03320	1.1437	6.03747e-06	TRANSLOCON AT THE INNER ENVELOPE MEMBRANE OF CHLOROPLASTS 20IV tic20IV
AT3G11690	1.14294	0.000206	unknown protein
AT5G62480	1.14049	0.00638	GLUTATHIONE STRANSFERASE TAU 9 GSTU9
AT1G07010	1.1387	0.00239	SHEWENELLALIKE PROTEIN PHOSPHATASE 1 SLP1
AT1G17050	1.13842	0.000873	SOLANESYL DIPHOSPHATE SYNTHASE 2 SPS2
AT4G33070	1.13551	0.00607	Thiamine pyrophosphate dependent pyruvate decarboxylase family protein
AT5G18270	1.13288	4.37498e-05	ARABIDOPSIS NAC DOMAIN CONTAINING PROTEIN 87 ANAC087
AT2G04795	1.13161	0.00514	unknown protein
AT2G30520	1.12484	1.41561e-05	ROOT PHOTOTROPISM 2 RPT2
AT2G47270	1.12259	0.00683	UPBEAT1 UPB1
AT5G27230	1.12216	3.44064e-05	Frigida-like protein
AT5G43630	1.11993	0.000254	TZP
AT5G22300	1.11958	4.91701e-05	NITRILASE 4 NIT4
AT5G03620	1.11799	0.00692	Subtilisin-like serine endopeptidase family protein
AT1G15380	1.11508	9.31e-06	GLYOXYLASE I 4 GLYI4
AT5G59590	1.1138	0.0121	UDPGLUCOSYL TRANSFERASE 76E2 UGT76E2
AT1G69730	1.11325	4.97e-05	Wall-associated kinase family protein
AT3G28270	1.10976	0.0065	Protein of unknown function (DUF677)
AT2G47000	1.10914	0.000752	ATPBINDING CASSETTE B4 ABCB4
AT5G57340	1.10837	0.000831	unknown protein
AT5G28030	1.10827	0.00896	LCYSTEINE DESULFHYDRASE 1 DES1
AT5G64940	1.10744	0.00197	ABC2 HOMOLOG 13 ATH13
AT5G11210	1.10676	0.0185	GLUTAMATE RECEPTOR 2.5 GLR2.5
AT3G15354	1.10428	0.00448	SPA1RELATED 3 SPA3
AT1G52450	1.10379	0.00257	Ubiquitin carboxyl-terminal hydrolase-related protein
AT5G22390	1.10314	0.000984	Protein of unknown function (DUF3049)
AT1G65870	1.10258	0.0156	Disease resistance-responsive (dirigent-like protein) family protein
AT2G17036	1.10257	0.0014	contains IP domain F-box domain. cyclin-like (InterPro:IPR001810). Protein of unknown function DUF295 (InterPro:IPR005174)
AT4G02075	1.09958	0.000397	PITCHOUN 1 PIT1
AT2G29090	1.09946	0.00786	CYTOCHROME P450. FAMILY 707. SUBFAMILY A. POLYPEPTIDE 2 CYP707A2
AT5G44530	1.09859	2.69244e-05	Subtilase family protein
AT3G17800	1.09749	7.93877e-06	unknown
AT3G19270	1.09731	0.0105	CYTOCHROME P450. FAMILY 707. SUBFAMILY A. POLYPEPTIDE 4 CYP707A4
AT3G53830	1.0969	0.00235	Regulator of chromosome condensation (RCC1) family protein
AT5G13330	1.09458	0.00209	RELATED TO AP2 6L Rap2.6L
AT3G44540	1.09358	0.00731	FATTY ACID REDUCTASE 4 FAR4
AT4G19820	1.09268	0.00534	Glycosyl hydrolase family protein with chitinase insertion domain
AT3G14700	1.09096	0.0111	SART-1 family
AT3G27350	1.09004	0.000279	unknown protein
AT3G19150	1.08108	0.00134	KIPRELATED PROTEIN 6 KRP6
AT5G45830	1.08048	0.00564	DELAY OF GERMINATION 1 DOG1
AT5G53970	1.07901	0.00419	TYROSINE AMINOTRANSFERASE 7 TAT7
AT4G39770	1.0789	6.60512e-06	TREHALOSE6PHOSPHATE PHOSPHATASE H TPPH
AT1G62480	1.07847	1.62342e-06	Vacuolar calcium-binding protein-related
AT5G13170	1.07691	0.0234	SENESCENCEASSOCIATED GENE 29 SAG29
AT1G18330	1.07584	0.0035	EARLYPHYTOCHROMERESPONSIVE1 EPR1
AT5G19470	1.07569	0.0225	NUDIX HYDROLASE HOMOLOG 24 NUDT24
AT4G37022	1.07141	0.0143	unknown protein
AT3G45730	1.07012	0.0188	unknown protein
AT5G65380	1.06575	0.000807	MATE efflux family protein
AT2G34230	1.06139	0.0109	Protein with domains of unknown function (DUF627 and DUF629)
AT1G61400	1.0563	0.000483	S-locus lectin protein kinase family protein
AT3G44120	1.05533	0.0189	F-box and associated interaction domains-containing protein
AT1G69480	1.05031	0.00862	EXS (ERD1/XPR1/SYG1) family protein
AT4G23560	1.04997	0.0273	GLYCOSYL HYDROLASE 9B15 GH9B15
AT5G54740	1.04806	0.0265	SEED STORAGE ALBUMIN 5 SESA5
AT4G02390	1.03962	0.00222	POLYADPRIBOSE POLYMERASE PP
AT1G16730	1.03957	0.0106	UNKNOWN PROTEIN 6 UP6
AT5G49730	1.03536	0.00451	FERRIC REDUCTION OXIDASE 6 FRO6
AT4G39780	1.03531	0.00426	member of the DREB subfamily A-6 of ERF/AP2 transcription factor family
AT1G77960	1.03503	0.0217	unknown protein
AT5G13740	1.0346	0.000864	ZINC INDUCED FACILITATOR 1 ZIF1
AT3G46690	1.03451	0.0177	UDP-Glycosyltransferase superfamily protein
AT2G30770	1.03417	0.0151	CYTOCHROME P450. FAMILY 71. SUBFAMILY A. POLYPEPTIDE 13 CYP71A13
AT3G04420	1.03393	0.00338	NAC DOMAIN CONTAINING PROTEIN 48 NAC048
AT2G40955	1.03391	0.0277	unknown protein
AT1G78090	1.03369	0.0116	TREHALOSE6PHOSPHATE PHOSPHATASE B TPPB
AT3G10420	1.03314	0.000199	SEEDLING PLASTID DEVELOPMENT 1 SPD1
AT1G79520	1.0307	0.00368	Cation efflux family protein
AT1G18990	1.02944	0.0172	Protein of unknown function. DUF593
AT1G55240	1.02918	0.0202	Family of unknown function (DUF716)
AT5G65690	1.0291	0.0326	PHOSPHOENOLPYRUVATE CARBOXYKINASE 2 PCK2
AT4G00050	1.0259	0.014	UNFERTILIZED EMBRYO SAC 10 UNE10
AT5G44390	1.02543	5.12474e-05	FAD-binding Berberine family protein
AT3G15450	1.02536	0.0214	Aluminium induced protein with YGL and LRDR motifs
AT4G29950	1.02228	0.00112	Ypt/Rab-GAP domain of gyp1p superfamily protein
AT5G24155	1.01999	0.000686	FAD/NAD(P)-binding oxidoreductase family protein
AT2G25090	1.01955	0.00767	CBLINTERACTING PROTEIN KINASE 16 CIPK16
AT5G49700	1.01847	0.0021	Predicted AT-hook DNA-binding family protein
AT4G22070	1.01803	0.0158	WRKY DNABINDING PROTEIN 31 WRKY31
AT1G19700	1.01556	0.00233	BEL1LIKE HOMEODOMAIN 10 BEL10
AT1G18830	1.01317	0.0333	Transducin/WD40 repeat-like superfamily protein
AT1G03920	1.01247	0.00977	Protein kinase family protein
AT3G10500	1.01215	0.000984	NAC DOMAIN CONTAINING PROTEIN 53 NAC053
AT3G15510	1.01161	0.0191	NAC DOMAIN CONTAINING PROTEIN 2 NAC2
AT5G25120	1.01065	0.00257	CYTOCHROME P450. FAMILY 71. SUBFAMILY B. POLYPEPTIDE 11 CYP71B11
AT2G05910	1.01028	0.0284	Protein of unknown function (DUF567)
AT2G04040	1.00982	0.0109	DETOXIFICATION 1 DTX1
AT5G28770	1.00802	0.00422	BZO2H3
AT3G07590	1.00797	7.33058e-05	Small nuclear ribonucleoprotein family protein
AT3G54880	1.00633	0.00331	unknown protein
AT1G78720	1.00499	0.038	SecY protein transport family protein
AT2G01860	1.00499	0.00122	EMBRYO DEFECTIVE 975 EMB975
AT4G19170	1.00054	0.0114	NINECISEPOXYCAROTENOID DIOXYGENASE 4 NCED4
