# Supplementary material for: BRR2a Affects Flowering Time via FLC Splicing
Source: PLoS Genet. 2016 Apr 21;12(4):e1005924. doi: 10.1371/journal.pgen.1005924 (PMC4839602; doi:10.1371/journal.pgen.1005924)
Supplement: S4 Table — (XLSX) [file pgen.1005924.s015.xlsx]

## Sheet: Supplemental Tab. S4
Supplemental Table S4. Genes with decreased transcript levels in brr2a-2.
Gene ID	log2FC	padj	Annotation
AT5G10140	-2.71529	2.07e-15	FLOWERING LOCUS C FLC
AT4G02970	-2.23189	6.27e-17	7SL RNA1 AT7SL1
AT1G61580	-2.12393	4.88e-17	RPROTEIN L3 B RPL3B
AT2G12190	-1.75536	2.39484e-05	Cytochrome P450 superfamily protein
AT3G22231	-1.70566	4.79678e-05	PATHOGEN AND CIRCADIAN CONTROLLED 1 PCC1
AT2G05995	-1.64982	7.14e-08	Unknown gene
AT2G28900	-1.61232	1.62e-08	OUTER PLASTID ENVELOPE PROTEIN 161 OEP161
AT1G12845	-1.60938	7.93877e-06	unknown protein
AT2G06925	-1.57212	1.62404e-05	PLA2ALPHA
AT2G40750	-1.55975	7.67986e-05	WRKY DNABINDING PROTEIN 54 WRKY54
AT3G63160	-1.55016	7.23e-09	OUTER ENVELOPE PROTEIN 6 OEP6
AT3G56710	-1.50868	2.07721e-06	SIGMA FACTOR BINDING PROTEIN 1 SIB1
AT5G52320	-1.48324	4.96272e-05	CYTOCHROME P450, FAMILY 96, SUBFAMILY A, POLYPEPTIDE 4 CYP96A4
AT3G06880	-1.46966	3.40123e-07	Transducin/WD40 repeat-like superfamily protein
AT5G42530	-1.46738	7.47806e-05	unknown protein
AT3G57640	-1.42626	0.000483434	Protein kinase superfamily protein
AT3G22886	-1.4203	7.33058e-05	MICRORNA167A MIR167A
AT1G49245	-1.40134	0.00019333	Prefoldin chaperone subunit family protein
AT4G13575	-1.38237	3.54231e-06	unknown protein
AT3G22235	-1.37546	0.000795704	BEST Arabidopsis thaliana protein match is: pathogen and circadian controlled 1 (TAIR:AT3G22231.1)
AT5G65040	-1.37521	0.000751797	Protein of unknown function (DUF581)
AT4G30650	-1.37113	4.27617e-05	Low temperature and salt responsive protein family
AT4G33490	-1.36248	2.68073e-05	Eukaryotic aspartyl protease family protein
AT5G35740	-1.36225	0.000381109	Carbohydrate-binding X8 domain superfamily protein
AT5G20630	-1.35214	0.000685897	GERMIN 3 GER3
AT1G19960	-1.34633	0.000301633	BEST Arabidopsis thaliana protein match is: transmembrane receptors (TAIR:AT2G32140.1)
AT3G47010	-1.34606	0.000731946	Glycosyl hydrolase family protein
AT2G25250	-1.34453	9.3594e-05	unknown protein
AT1G27020	-1.32398	0.00098397	unknown protein
AT1G53887	-1.32369	0.00123755	unknown protein
AT1G05385	-1.32236	1.08167e-06	LOW PSII ACCUMULATION 19 LPA19
AT1G59960	-1.30948	5.51837e-05	NAD(P)-linked oxidoreductase superfamily protein
AT5G03350	-1.29363	0.000449977	Legume lectin family protein
AT2G38695	-1.27363	0.000115819	unknown protein
AT5G64620	-1.26848	9.307e-06	CELL WALL / VACUOLAR INHIBITOR OF FRUCTOSIDASE 2 C/VIF2
AT2G39920	-1.2654	4.88964e-06	HAD superfamily, subfamily IIIB acid phosphatase
AT3G45430	-1.2613	0.00355161	Concanavalin A-like lectin protein kinase family protein
AT3G49110	-1.23991	0.000930259	PEROXIDASE CA PRXCA
AT1G21250	-1.23765	0.00182069	CELL WALLASSOCIATED KINASE WAK1
AT1G59970	-1.23315	0.000252543	Matrixin family protein
AT5G38100	-1.23297	0.0022627	S-adenosyl-L-methionine-dependent methyltransferases superfamily protein
AT5G07650	-1.23104	0.00717258	Actin-binding FH2 protein
AT1G62290	-1.22657	0.000128308	Saposin-like aspartyl protease family protein
AT5G25010	-1.22438	0.00381578	Protein of unknown function (DUF1336)
AT4G19120	-1.21815	7.08245e-05	EARLYRESPONSIVE TO DEHYDRATION 3 ERD3
AT4G20240	-1.21807	0.00455181	CYTOCHROME P450, FAMILY 71, SUBFAMILY A, POLYPEPTIDE 27 CYP71A27
AT1G33640	-1.20605	0.00797937	unknown protein
AT5G60100	-1.20597	0.000228229	PSEUDORESPONSE REGULATOR 3 PRR3
AT4G01130	-1.19525	0.00083668	GDSL-like Lipase/Acylhydrolase superfamily protein
AT4G01390	-1.19418	0.000217939	TRAF-like family protein
AT5G10760	-1.18739	0.00215463	Eukaryotic aspartyl protease family protein
AT3G13650	-1.17824	0.00354354	Disease resistance-responsive (dirigent-like protein) family protein
AT4G17240	-1.16391	9.92012e-05	unknown protein
AT3G25400	-1.15585	0.00315929	contains IP domain NTP Pyrophosphohydrolase MazG-related, RS21-C6 (InterPro:IPR011394), EAR (InterPro:IPR009039), NTP pyrophosphohydrolase MazG, putative catalytic core (InterPro:IPR004518)
AT1G14250	-1.15451	0.00855997	GDA1/CD39 nucleoside phosphatase family protein
AT1G15000	-1.15216	0.000494317	SERINE CARBOXYPEPTIDASELIKE 50 scpl50
AT1G51402	-1.15141	0.012099	unknown protein
AT1G79460	-1.14831	4.02592e-05	GA REQUIRING 2 GA2
AT3G20760	-1.13706	0.00576281	Nse4, component of Smc5/6 DNA repair complex
AT5G52810	-1.12561	0.00154575	NAD(P)-binding Rossmann-fold superfamily protein
AT3G10620	-1.11942	0.00139959	NUDIX HYDROLASE HOMOLOG 26 NUDX26
AT2G13610	-1.10549	1.38202e-05	ATPBINDING CASSETTE G5 ABCG5
AT2G23560	-1.10147	0.00847648	METHYL ESTERASE 7 MES7
AT5G50740	-1.10141	0.000412079	Heavy metal transport/detoxification superfamily protein
AT3G18217	-1.10028	0.0109145	MICRORNA157C MIR157C
AT4G33960	-1.09801	0.00523384	unknown protein
AT3G46640	-1.08425	0.00192626	PHYTOCLOCK 1 PCL1
AT5G42330	-1.08226	0.00256615	unknown protein
AT4G09010	-1.07827	9.307e-06	THYLAKOID LUMEN 29 TL29
AT1G09750	-1.07574	0.00182069	Eukaryotic aspartyl protease family protein
AT4G13195	-1.0753	0.00609141	CLAVATA3/ESRRELATED 44 CLE44
AT1G01080	-1.07072	0.000230896	RNA-binding (RRM/RBD/RNP motifs) family protein
AT3G22210	-1.06545	0.00156457	unknown protein
AT3G61490	-1.05907	0.00209637	Pectin lyase-like superfamily protein
AT1G79790	-1.05868	9.949e-05	FLAVIN MONONUCLEOTIDE HYDROLASE 1 FHY1
AT3G47860	-1.05579	2.37927e-06	CHLOROPLASTIC LIPOCALIN CHL
AT1G65985	-1.05564	0.000321977	Plant protein of unknown function (DUF247)
AT5G49280	-1.0501	0.0133004	hydroxyproline-rich glycoprotein family protein
AT1G07050	-1.05008	4.516e-06	CCT motif family protein
AT1G04110	-1.04744	0.0103805	STOMATAL DENSITY AND DISTRIBUTION 1 SDD1
AT1G33930	-1.04733	0.0253085	P-loop containing nucleoside triphosphate hydrolases superfamily protein
AT1G71000	-1.04732	0.0177167	Chaperone DnaJ-domain superfamily protein
AT1G64170	-1.04541	9.3594e-05	CATION/H+ EXCHANGER 16 CHX16
AT1G17665	-1.04309	0.000192712	unknown protein
AT2G25510	-1.03791	0.00797937	unknown protein
AT2G23340	-1.03539	0.00379079	DREB AND EAR MOTIF PROTEIN 3 DEAR3
AT1G72470	-1.03114	0.00182069	EXOCYST SUBUNIT EXO70 FAMILY PROTEIN D1 EXO70D1
AT1G04635	-1.0278	0.015653	EMBRYO DEFECTIVE 1687 EMB1687
AT1G12380	-1.02723	0.0105462	unknown protein
AT4G13572	-1.02483	0.00151953	unknown protein
AT4G18760	-1.02311	0.00086377	RECEPTOR LIKE PROTEIN 51 RLP51
AT5G45730	-1.02071	0.015653	Cysteine/Histidine-rich C1 domain family protein
AT4G13570	-1.01966	0.00577209	HISTONE H2A 4 HTA4
AT3G61950	-1.0191	0.0114243	basic helix-loop-helix (bHLH) DNA-binding superfamily protein
AT2G19450	-1.01808	0.00163017	TRIACYLGLYCEROL BIOSYNTHESIS DEFECT 1 TAG1
AT5G39410	-1.01433	0.000230896	Saccharopine dehydrogenase
AT2G01520	-1.01389	0.00963483	MLPLIKE PROTEIN 328 MLP328
AT4G21740	-1.007	0.0155851	unknown protein
AT3G59570	-1.00563	0.00219812	Ypt/Rab-GAP domain of gyp1p superfamily protein
AT4G22505	-1.00327	0.0304042	Bifunctional inhibitor/lipid-transfer protein/seed storage 2S albumin superfamily protein
AT1G77530	-1.00175	0.00681485	O-methyltransferase family protein
AT3G29780	-1.00086	0.0311334	RALFLIKE 27 RALFL27
AT3G04960	-1.00027	0.0159971	unknown
