# Supplementary material for: BRR2a Affects Flowering Time via FLC Splicing
Source: PLoS Genet. 2016 Apr 21;12(4):e1005924. doi: 10.1371/journal.pgen.1005924 (PMC4839602; doi:10.1371/journal.pgen.1005924)
Supplement: S5 Table — (XLSX) [file pgen.1005924.s016.xlsx]

## Sheet: Supplemental Tab. S5
Supplemental Table S5. GO categories enriched among genes with decreased transcript levels in brr2a-2.
p-values are based on a hypergeometric test followed by Bonferroni correction.
GO term	Support	List size	Reference Support	Reference size	Enrichment	p-value	Genes
regulation of transcription, DNA-dependent	36	279	1563	33602	2.77399	9.70217e-06	AT5G18270,AT5G24120,AT3G01600,AT1G04880,AT5G54470,AT5G14490,AT5G13330,AT3G04420,AT5G58610,AT5G04150,AT3G02150,AT1G18330,AT2G31380,AT1G70000,AT1G73870,AT1G01520,AT5G63160,AT3G61630,AT5G43630,AT1G19700,AT5G28770,AT2G21320,AT3G09600,AT3G21890,AT2G46790,AT1G69310,AT4G39780,AT4G27310,AT4G00050,AT4G22070,AT5G17300,AT3G17609,AT5G64060,AT2G47270,AT3G10500,AT4G37610
response to karrikin	8	279	127	33602	7.5866	0.0032561	AT4G37290,AT1G05680,AT5G20250,AT1G70000,AT1G78290,AT4G31870,AT5G06980,AT3G17609
response to UV-B	5	279	49	33602	12.2895	0.0150238	AT4G14690,AT1G32870,AT3G17800,AT3G21890,AT3G17609
response to salicylic acid stimulus	7	279	127	33602	6.63828	0.0269321	AT5G13330,AT2G46830,AT1G70000,AT5G63160,AT3G09600,AT2G03760,AT4G37610
