# Supplementary material for: BRR2a Affects Flowering Time via FLC Splicing
Source: PLoS Genet. 2016 Apr 21;12(4):e1005924. doi: 10.1371/journal.pgen.1005924 (PMC4839602; doi:10.1371/journal.pgen.1005924)
Supplement: S6 Table — (XLSX) [file pgen.1005924.s017.xlsx]

## Sheet: Supplemental Tab. S6
Supplemental Table S6. GO categories enriched among genes with increased transcript levels in brr2a-2.
p-values are based on a hypergeometric test followed by Bonferroni correction.
GO term	Support	List size	Reference Support	Reference size	Enrichment	p-value	Genes
proteolysis	7	103	389	33602	5.87052	0.0207748	AT1G59970,AT1G62290,AT1G04110,AT1G15000,AT5G10760,AT1G09750,AT4G33490
