# Supplementary material for: BRR2a Affects Flowering Time via FLC Splicing
Source: PLoS Genet. 2016 Apr 21;12(4):e1005924. doi: 10.1371/journal.pgen.1005924 (PMC4839602; doi:10.1371/journal.pgen.1005924)
Supplement: S7 Table — (XLSX) [file pgen.1005924.s018.xlsx]

## Sheet: Supplemental Tab. S7
Supplemental Table S7. Introns with increased retention in brr2a-2.
Intron	Gene ID	I_length	log2FC	padj	Annotation
AT4G35090.5	AT4G35090	77	4.13503	4.21e-17	CATALASE 2 CAT2
AT4G35090.3	AT4G35090	100	3.74465	7.92e-13	CATALASE 2 CAT2
AT1G18330.4	AT1G18330	140	3.6911	6.22e-14	EARLYPHYTOCHROMERESPONSIVE1 EPR1
AT5G49740.4	AT5G49740	88	3.50892	1.73e-10	FERRIC REDUCTION OXIDASE 7 FRO7
AT4G26850.5	AT4G26850	81	3.45418	2.53e-11	VITAMIN C DEFECTIVE 2 VTC2
AT4G22890.9	AT4G22890	71	3.40358	3.15e-11	PGR5LIKEA
AT2G26080.5	AT2G26080	85	3.34807	2.71e-10	GLYCINE DECARBOXYLASE PPROTEIN 2 GLDP2
AT2G46790.4	AT2G46790	159	3.27343	4.22756e-07	PSEUDORESPONSE REGULATOR 9 PRR9
AT5G35970.2	AT5G35970	145	3.19357	3.43e-12	P-loop containing nucleoside triphosphate hydrolases superfamily protein
AT4G35090.4	AT4G35090	81	3.19187	6.78e-08	CATALASE 2 CAT2
AT2G26080.10	AT2G26080	72	3.18751	1.42e-09	GLYCINE DECARBOXYLASE PPROTEIN 2 GLDP2
AT2G26080.8	AT2G26080	92	3.09063	8.61e-09	GLYCINE DECARBOXYLASE PPROTEIN 2 GLDP2
AT5G67030.13	AT5G67030	87	3.06845	1.76e-08	ABA DEFICIENT 1 ABA1
AT4G35090.6	AT4G35090	75	3.01311	3.42e-11	CATALASE 2 CAT2
AT5G49730.7	AT5G49730	87	3.00206	1.99e-08	FERRIC REDUCTION OXIDASE 6 FRO6
AT2G26080.1	AT2G26080	88	2.97414	6.18e-08	GLYCINE DECARBOXYLASE PPROTEIN 2 GLDP2
AT2G36630.5	AT2G36630	73	2.9552	1.34801e-07	Sulfite exporter TauE/SafE family protein
AT4G26260.3	AT4G26260	131	2.94787	2.59191e-06	MYOINOSITOL OXYGENASE 4 MIOX4
AT5G17310.3	AT5G17310	91	2.93906	2.54e-08	UDPGLUCOSE PYROPHOSPHORYLASE 2 UGP2
AT1G02340.1	AT1G02340	483	2.91957	1.75e-10	LONG HYPOCOTYL IN FARRED HFR1
AT5G64840.2	AT5G64840	104	2.91126	3.03805e-07	ATPBINDING CASSETTE F5 ABCF5
AT5G17300.4	AT5G17300	80	2.8971	7.12108e-06	REVEILLE 1 RVE1
AT2G32530.2	AT2G32530	380	2.87283	9.69e-08	CELLULOSE SYNTHASELIKE B3 CSLB03
AT2G21320.1	AT2G21320	381	2.85301	4.36e-08	B-box zinc finger family protein
AT1G08630.8	AT1G08630	700	2.85063	4.25e-10	THREONINE ALDOLASE 1 THA1
AT2G46830.2	AT2G46830	78	2.84793	0.000163334	CIRCADIAN CLOCK ASSOCIATED 1 CCA1
AT1G10070.3	AT1G10070	80	2.84658	3.53759e-07	BRANCHEDCHAIN AMINO ACID TRANSAMINASE 2 BCAT2
AT1G62480.1	AT1G62480	290	2.84309	6.81e-10	Vacuolar calcium-binding protein-related
AT1G19450.5	AT1G19450	64	2.84188	6.031e-06	Major facilitator superfamily protein
AT5G67030.2	AT5G67030	80	2.83236	4.25e-09	ABA DEFICIENT 1 ABA1
AT4G33010.11	AT4G33010	85	2.82814	1.22e-08	GLYCINE DECARBOXYLASE PPROTEIN 1 GLDP1
AT2G46830.4	AT2G46830	477	2.82229	1.1593e-07	CIRCADIAN CLOCK ASSOCIATED 1 CCA1
AT2G19800.9	AT2G19800	84	2.8113	7.18e-10	MYOINOSITOL OXYGENASE 2 MIOX2
AT5G67030.12	AT5G67030	88	2.80657	2.26531e-07	ABA DEFICIENT 1 ABA1
AT2G21330.3	AT2G21330	91	2.75883	5.58828e-06	FRUCTOSEBISPHOSPHATE ALDOLASE 1 FBA1
AT4G33010.6	AT4G33010	90	2.75418	7.23e-09	GLYCINE DECARBOXYLASE PPROTEIN 1 GLDP1
AT5G13630.2	AT5G13630	88	2.7389	6.8e-09	GENOMES UNCOUPLED 5 GUN5
AT5G49730.4	AT5G49730	84	2.73796	1.07187e-05	FERRIC REDUCTION OXIDASE 6 FRO6
AT1G59990.1	AT1G59990	72	2.73653	4.30254e-07	EMBRYO DEFECTIVE 3108 EMB3108
AT2G26080.9	AT2G26080	81	2.69741	1.60238e-07	GLYCINE DECARBOXYLASE PPROTEIN 2 GLDP2
AT2G40610.2	AT2G40610	98	2.68422	7.3e-08	EXPANSIN A8 EXPA8
AT1G16730.1	AT1G16730	86	2.66363	2.76273e-05	UNKNOWN PROTEIN 6 UP6
AT4G33010.3	AT4G33010	86	2.65089	2.06302e-07	GLYCINE DECARBOXYLASE PPROTEIN 1 GLDP1
AT5G67370.5	AT5G67370	86	2.64975	7.77e-08	Protein of unknown function (DUF1230)
AT1G78510.4	AT1G78510	92	2.64383	2.7445e-07	SOLANESYL DIPHOSPHATE SYNTHASE 1 SPS1
AT5G13630.4	AT5G13630	94	2.64091	2.99577e-07	GENOMES UNCOUPLED 5 GUN5
AT2G26080.2	AT2G26080	85	2.63843	2.67335e-06	GLYCINE DECARBOXYLASE PPROTEIN 2 GLDP2
AT4G22890.7	AT4G22890	78	2.63396	2.04157e-07	PGR5LIKEA
AT5G67030.8	AT5G67030	84	2.63266	1.02e-08	ABA DEFICIENT 1 ABA1
AT4G10120.2	AT4G10120	126	2.62949	1.05968e-06	ATSPS4F
AT4G26260.2	AT4G26260	148	2.62574	4.2857e-06	MYOINOSITOL OXYGENASE 4 MIOX4
AT5G49740.2	AT5G49740	80	2.62445	1.61478e-05	FERRIC REDUCTION OXIDASE 7 FRO7
AT2G05100.1	AT2G05100	84	2.61748	4.36e-08	PHOTOSYSTEM II LIGHT HARVESTING COMPLEX GENE 2.1 LHCB2.1
AT5G49730.5	AT5G49730	171	2.6154	5.83e-07	FERRIC REDUCTION OXIDASE 6 FRO6
AT4G26850.6	AT4G26850	87	2.61238	4.58e-07	VITAMIN C DEFECTIVE 2 VTC2
AT4G35090.2	AT4G35090	88	2.60559	2.51903e-07	CATALASE 2 CAT2
AT5G56870.14	AT5G56870	86	2.59466	7.78734e-06	BETAGALACTOSIDASE 4 BGAL4
AT2G21320.4	AT2G21320	75	2.58157	1.11307e-06	B-box zinc finger family protein
AT4G10120.5	AT4G10120	121	2.5811	7.77e-08	ATSPS4F
AT4G10120.4	AT4G10120	98	2.58016	8.18411e-06	ATSPS4F
AT4G26850.3	AT4G26850	93	2.57022	1.84305e-05	VITAMIN C DEFECTIVE 2 VTC2
AT5G35970.5	AT5G35970	89	2.56288	1.93e-08	P-loop containing nucleoside triphosphate hydrolases superfamily protein
AT3G57550.9	AT3G57550	86	2.56181	3.06907e-06	GUANYLATE KINASE AGK2
AT4G10120.9	AT4G10120	114	2.54726	2.05133e-06	ATSPS4F
AT2G19800.10	AT2G19800	146	2.54096	2.34877e-07	MYOINOSITOL OXYGENASE 2 MIOX2
AT2G41250.1	AT2G41250	92	2.54059	0.00148095	Haloacid dehalogenase-like hydrolase (HAD) superfamily protein
AT2G19800.5	AT2G19800	137	2.53494	1.26828e-07	MYOINOSITOL OXYGENASE 2 MIOX2
AT5G11530.7	AT5G11530	234	2.53323	1.19749e-05	EMBRYONIC FLOWER 1 EMF1
AT1G08630.7	AT1G08630	97	2.53163	8.90472e-06	THREONINE ALDOLASE 1 THA1
AT1G08630.4	AT1G08630	79	2.51759	2.54074e-05	THREONINE ALDOLASE 1 THA1
AT5G64940.11	AT5G64940	100	2.50371	1.35249e-05	ABC2 HOMOLOG 13 ATH13
AT1G16720.7	AT1G16720	101	2.50086	4.32e-07	HIGH CHLOROPHYLL FLUORESCENCE PHENOTYPE 173 HCF173
AT5G22920.2	AT5G22920	126	2.49582	3.26128e-06	CHY-type/CTCHY-type/RING-type Zinc finger protein
AT4G35090.1	AT4G35090	113	2.48478	4.56e-08	CATALASE 2 CAT2
AT4G35090.7	AT4G35090	259	2.47501	1.30638e-07	CATALASE 2 CAT2
AT1G42970.3	AT1G42970	68	2.46971	1.71061e-07	GLYCERALDEHYDE3PHOSPHATE DEHYDROGENASE B SUBUNIT GAPB
AT5G35970.6	AT5G35970	81	2.45401	7.78734e-06	P-loop containing nucleoside triphosphate hydrolases superfamily protein
AT3G02380.1	AT3G02380	142	2.44661	5.25512e-06	CONSTANSLIKE 2 COL2
AT3G57020.1	AT3G57020	144	2.44433	0.000263118	Calcium-dependent phosphotriesterase superfamily protein
AT1G18330.5	AT1G18330	114	2.43944	2.69816e-06	EARLYPHYTOCHROMERESPONSIVE1 EPR1
AT5G35970.3	AT5G35970	422	2.43799	4.36e-08	P-loop containing nucleoside triphosphate hydrolases superfamily protein
AT5G17300.5	AT5G17300	411	2.42638	0.00140112	REVEILLE 1 RVE1
AT4G28020.7	AT4G28020	148	2.4256	6.02759e-05	unknown protein
AT1G16720.4	AT1G16720	159	2.42517	2.99957e-06	HIGH CHLOROPHYLL FLUORESCENCE PHENOTYPE 173 HCF173
AT3G14660.1	AT3G14660	101	2.42386	4.33631e-06	CYTOCHROME P450, FAMILY 72, SUBFAMILY A, POLYPEPTIDE 13 CYP72A13
AT1G17960.9	AT1G17960	55	2.41495	7.52527e-05	Threonyl-tRNA synthetase
AT5G49730.8	AT5G49730	88	2.40845	3.76e-07	FERRIC REDUCTION OXIDASE 6 FRO6
AT4G34970.1	AT4G34970	83	2.40106	3.31684e-05	ACTIN DEPOLYMERIZING FACTOR 9 ADF9
AT4G33010.12	AT4G33010	87	2.3974	5.80261e-05	GLYCINE DECARBOXYLASE PPROTEIN 1 GLDP1
AT5G22920.5	AT5G22920	76	2.392	0.000209104	CHY-type/CTCHY-type/RING-type Zinc finger protein
AT1G68010.10	AT1G68010	84	2.38388	0.000131184	HYDROXYPYRUVATE REDUCTASE HPR
AT4G04223.1	AT4G04223	73	2.364	0.000133512	Unknown gene
AT1G58520.9	AT1G58520	84	2.35966	4.61981e-05	RXW8
AT5G53740.6	AT5G53740	376	2.35884	1.42e-09	unknown protein
AT2G20670.2	AT2G20670	113	2.35471	3.72089e-06	Protein of unknown function (DUF506)
AT5G24280.37	AT5G24280	723	2.35364	0.000166264	GAMMAIRRADIATION AND MITOMYCIN C INDUCED 1 GMI1
AT1G16720.8	AT1G16720	137	2.35268	1.76574e-06	HIGH CHLOROPHYLL FLUORESCENCE PHENOTYPE 173 HCF173
AT2G31380.1	AT2G31380	344	2.33324	6.40183e-06	SALT TOLERANCE HOMOLOGUE STH
AT1G64860.1	AT1G64860	293	2.33184	3.64874e-06	SIGMA FACTOR A SIGA
AT4G10120.1	AT4G10120	90	2.33117	1.05e-09	ATSPS4F
AT5G58870.6	AT5G58870	73	2.32472	4.56e-08	FTSH PROTEASE 9 ftsh9
AT5G67370.4	AT5G67370	88	2.31414	3.24461e-05	Protein of unknown function (DUF1230)
AT1G11785.1	AT1G11785	613	2.31193	4.97788e-06	unknown protein
AT2G32290.4	AT2G32290	96	2.31148	9.36374e-05	BETAAMYLASE 6 BAM6
AT5G64940.6	AT5G64940	210	2.30508	1.00837e-05	ABC2 HOMOLOG 13 ATH13
AT4G33010.8	AT4G33010	97	2.29368	2.67387e-06	GLYCINE DECARBOXYLASE PPROTEIN 1 GLDP1
AT2G21330.5	AT2G21330	82	2.29234	4.55664e-06	FRUCTOSEBISPHOSPHATE ALDOLASE 1 FBA1
AT2G19800.8	AT2G19800	93	2.29233	8.24e-08	MYOINOSITOL OXYGENASE 2 MIOX2
AT4G10120.14	AT4G10120	99	2.28862	1.35249e-05	ATSPS4F
AT3G56990.14	AT3G56990	89	2.28161	6.26228e-07	EMBRYO SAC DEVELOPMENT ARREST 7 EDA7
AT4G26850.1	AT4G26850	82	2.279	4.61826e-06	VITAMIN C DEFECTIVE 2 VTC2
AT1G73875.13	AT1G73875	142	2.27581	2.79724e-05	DNAse I-like superfamily protein
AT2G32530.7	AT2G32530	98	2.27502	0.000147627	CELLULOSE SYNTHASELIKE B3 CSLB03
AT5G02120.2	AT5G02120	84	2.27204	4.32e-07	ONE HELIX PROTEIN OHP
AT3G15950.27	AT3G15950	93	2.26513	0.000165016	NAI2
AT1G18460.3	AT1G18460	78	2.2649	5.6896e-05	alpha/beta-Hydrolases superfamily protein
AT1G16720.10	AT1G16720	98	2.26289	1.19749e-05	HIGH CHLOROPHYLL FLUORESCENCE PHENOTYPE 173 HCF173
AT1G23310.3	AT1G23310	77	2.26192	9.69e-08	GLUTAMATE:GLYOXYLATE AMINOTRANSFERASE GGT1
AT2G19800.3	AT2G19800	112	2.25609	2.59156e-05	MYOINOSITOL OXYGENASE 2 MIOX2
AT4G33010.13	AT4G33010	118	2.25499	1.57239e-05	GLYCINE DECARBOXYLASE PPROTEIN 1 GLDP1
AT5G46270.3	AT5G46270	84	2.25461	9.68847e-07	Disease resistance protein (TIR-NBS-LRR class) family
AT3G57570.2	AT3G57570	114	2.25178	2.88332e-06	ARM repeat superfamily protein
AT1G16720.3	AT1G16720	96	2.25026	7.44371e-06	HIGH CHLOROPHYLL FLUORESCENCE PHENOTYPE 173 HCF173
AT5G67370.2	AT5G67370	88	2.2496	0.000113062	Protein of unknown function (DUF1230)
AT1G58848.1	AT1G58848	249	2.24268	5.95512e-07	Disease resistance protein (CC-NBS-LRR class) family
AT2G19800.2	AT2G19800	103	2.23603	1.05388e-05	MYOINOSITOL OXYGENASE 2 MIOX2
AT5G41080.5	AT5G41080	107	2.23414	1.4181e-05	GLYCEROPHOSPHODIESTER PHOSPHODIESTERASE 2 GDPD2
AT5G24280.33	AT5G24280	70	2.23314	0.000421546	GAMMAIRRADIATION AND MITOMYCIN C INDUCED 1 GMI1
AT1G18460.8	AT1G18460	79	2.22377	4.65817e-05	alpha/beta-Hydrolases superfamily protein
AT1G68010.1	AT1G68010	92	2.22166	2.6231e-06	HYDROXYPYRUVATE REDUCTASE HPR
AT1G07010.2	AT1G07010	167	2.22109	1.26852e-05	SHEWENELLALIKE PROTEIN PHOSPHATASE 1 SLP1
AT3G57550.8	AT3G57550	80	2.22095	4.09137e-05	GUANYLATE KINASE AGK2
AT3G15980.9	AT3G15980	219	2.21331	4.27612e-06	Coatomer, beta' subunit
AT4G37930.5	AT4G37930	80	2.20917	3.0527e-05	SERINE TRANSHYDROXYMETHYLTRANSFERASE 1 SHM1
AT4G37150.1	AT4G37150	85	2.20747	1.24963e-05	METHYL ESTERASE 9 MES9
AT2G30520.2	AT2G30520	192	2.20569	1.02e-08	ROOT PHOTOTROPISM 2 RPT2
AT1G68010.5	AT1G68010	88	2.20375	0.00371894	HYDROXYPYRUVATE REDUCTASE HPR
AT4G33010.1	AT4G33010	101	2.19781	0.00458132	GLYCINE DECARBOXYLASE PPROTEIN 1 GLDP1
AT1G12080.1	AT1G12080	182	2.19333	0.000865832	Vacuolar calcium-binding protein-related
AT5G06980.5	AT5G06980	99	2.18966	0.000110358	unknown protein
AT5G64940.12	AT5G64940	158	2.18486	3.31684e-05	ABC2 HOMOLOG 13 ATH13
AT3G57570.4	AT3G57570	132	2.1846	0.000102525	ARM repeat superfamily protein
AT4G15530.11	AT4G15530	76	2.18235	0.000159744	PYRUVATE ORTHOPHOSPHATE DIKINASE PPDK
AT1G09340.3	AT1G09340	122	2.17519	2.59156e-05	CHLOROPLAST RNA BINDING CRB
AT5G49740.6	AT5G49740	90	2.17435	0.000110822	FERRIC REDUCTION OXIDASE 7 FRO7
AT5G64940.9	AT5G64940	104	2.17393	1.17071e-05	ABC2 HOMOLOG 13 ATH13
AT2G43560.2	AT2G43560	65	2.17363	1.84691e-05	FKBP-like peptidyl-prolyl cis-trans isomerase family protein
AT2G39730.3	AT2G39730	90	2.17239	1.09415e-06	RUBISCO ACTIVASE RCA
AT4G10120.7	AT4G10120	168	2.17168	1.58378e-06	ATSPS4F
AT5G64840.4	AT5G64840	91	2.16816	7.7002e-05	ATPBINDING CASSETTE F5 ABCF5
AT1G12800.12	AT1G12800	91	2.16594	8.49625e-05	Nucleic acid-binding, OB-fold-like protein
AT4G26530.3	AT4G26530	115	2.16437	3.87049e-05	FRUCTOSEBISPHOSPHATE ALDOLASE 5 FBA5
AT4G33010.2	AT4G33010	96	2.16034	1.4133e-05	GLYCINE DECARBOXYLASE PPROTEIN 1 GLDP1
AT1G62780.4	AT1G62780	85	2.14748	1.84691e-05	unknown protein
AT2G26080.6	AT2G26080	96	2.14386	4.66778e-05	GLYCINE DECARBOXYLASE PPROTEIN 2 GLDP2
AT5G18670.1	AT5G18670	155	2.14075	0.000617783	BETAAMYLASE 3 BMY3
AT5G19390.5	AT5G19390	78	2.14047	8.67121e-05	protein with similarity to REN1, a Rho GTPase activating protein.
AT1G66330.7	AT1G66330	110	2.13491	2.59191e-06	senescence-associated family protein
AT3G45040.8	AT3G45040	72	2.13141	0.000149755	putative dolichol kinase.
AT1G23310.9	AT1G23310	82	2.12984	9.969e-06	GLUTAMATE:GLYOXYLATE AMINOTRANSFERASE GGT1
AT1G66330.3	AT1G66330	79	2.12806	0.000682194	senescence-associated family protein
AT5G22920.4	AT5G22920	84	2.12532	0.000110358	CHY-type/CTCHY-type/RING-type Zinc finger protein
AT4G33010.10	AT4G33010	89	2.1238	0.00010253	GLYCINE DECARBOXYLASE PPROTEIN 1 GLDP1
AT5G56870.5	AT5G56870	117	2.11865	4.14975e-06	BETAGALACTOSIDASE 4 BGAL4
AT4G33010.4	AT4G33010	80	2.11458	0.00666221	GLYCINE DECARBOXYLASE PPROTEIN 1 GLDP1
AT3G55850.14	AT3G55850	84	2.10999	1.73154e-05	LONG AFTER FARRED 3 LAF3
AT1G62750.3	AT1G62750	188	2.10877	1.60545e-05	SNOWY COTYLEDON 1 SCO1
AT1G68010.2	AT1G68010	79	2.09909	8.21256e-06	HYDROXYPYRUVATE REDUCTASE HPR
AT1G16720.2	AT1G16720	101	2.09226	0.00013194	HIGH CHLOROPHYLL FLUORESCENCE PHENOTYPE 173 HCF173
AT1G42970.7	AT1G42970	101	2.09223	3.93075e-05	GLYCERALDEHYDE3PHOSPHATE DEHYDROGENASE B SUBUNIT GAPB
AT1G66330.5	AT1G66330	84	2.09117	3.20851e-05	senescence-associated family protein
AT2G26080.14	AT2G26080	164	2.08965	9.512e-06	GLYCINE DECARBOXYLASE PPROTEIN 2 GLDP2
AT5G02840.1	AT5G02840	615	2.08935	6.37541e-07	LHY/CCA1LIKE 1 LCL1
AT4G26530.2	AT4G26530	78	2.07254	1.70437e-05	FRUCTOSEBISPHOSPHATE ALDOLASE 5 FBA5
AT2G46790.5	AT2G46790	83	2.07223	0.000271021	PSEUDORESPONSE REGULATOR 9 PRR9
AT3G56320.4	AT3G56320	77	2.06501	9.87513e-05	PAP/OAS1 substrate-binding domain superfamily
AT4G32260.1	AT4G32260	67	2.06166	2.52161e-05	PIGMENT DEFECTIVE 334 PDE334
AT1G68010.3	AT1G68010	98	2.05754	7.52745e-05	HYDROXYPYRUVATE REDUCTASE HPR
AT2G26080.12	AT2G26080	91	2.05735	0.00884883	GLYCINE DECARBOXYLASE PPROTEIN 2 GLDP2
AT5G64840.1	AT5G64840	84	2.05183	8.94162e-05	ATPBINDING CASSETTE F5 ABCF5
AT2G04039.4	AT2G04039	85	2.05123	0.000813849	unknown protein
AT1G44446.3	AT1G44446	87	2.05074	6.40183e-06	CHLORINA 1 CH1
AT5G35170.1	AT5G35170	156	2.04857	0.000134329	adenylate kinase family protein
AT1G02340.4	AT1G02340	130	2.04115	3.01637e-05	LONG HYPOCOTYL IN FARRED HFR1
AT4G22070.4	AT4G22070	244	2.0381	0.00159504	WRKY DNABINDING PROTEIN 31 WRKY31
AT5G24160.7	AT5G24160	467	2.03708	2.00819e-05	SQUALENE MONOXYGENASE 6 SQE6
AT2G14170.14	AT2G14170	95	2.03089	0.000147544	ALDEHYDE DEHYDROGENASE 6B2 ALDH6B2
AT1G10070.8	AT1G10070	77	2.0299	0.00241062	BRANCHEDCHAIN AMINO ACID TRANSAMINASE 2 BCAT2
AT3G24506.1	AT3G24506	465	2.02766	0.000798171	unknown protein
AT5G24120.1	AT5G24120	80	2.02747	0.0151953	SIGMA FACTOR E SIGE
AT3G26680.9	AT3G26680	88	2.02447	0.00037858	SENSITIVE TO NITROGEN MUSTARD 1 SNM1
AT2G47220.9	AT2G47220	145	2.01469	0.00027938	DOMAIN OF UNKNOWN FUNCTION 724 5 DUF5
AT5G36170.2	AT5G36170	73	2.01082	1.84691e-05	HIGH CHLOROPHYLL FLUORESCENT 109 HCF109
AT2G26080.3	AT2G26080	99	2.00574	0.000276437	GLYCINE DECARBOXYLASE PPROTEIN 2 GLDP2
AT1G72030.2	AT1G72030	80	2.00058	8.7e-05	Acyl-CoA N-acyltransferases (NAT) superfamily protein
AT3G57550.7	AT3G57550	79	1.99713	4.09137e-05	GUANYLATE KINASE AGK2
AT2G40900.6	AT2G40900	93	1.9932	0.00013739	nodulin MtN21-like transporter family protein
AT1G76955.1	AT1G76955	127	1.99264	0.000632454	Expressed protein
AT5G04150.2	AT5G04150	99	1.99068	0.0174908	BHLH101
AT2G30520.3	AT2G30520	82	1.99014	6.37541e-07	ROOT PHOTOTROPISM 2 RPT2
AT1G23310.11	AT1G23310	82	1.98599	1.00837e-05	GLUTAMATE:GLYOXYLATE AMINOTRANSFERASE GGT1
AT1G32060.4	AT1G32060	102	1.97922	0.000262202	PHOSPHORIBULOKINASE PRK
AT5G24160.3	AT5G24160	155	1.97795	0.000189137	SQUALENE MONOXYGENASE 6 SQE6
AT4G32990.9	AT4G32990	193	1.9726	0.000298228	Transducin/WD40 repeat-like superfamily protein
AT2G19800.6	AT2G19800	78	1.97165	0.000204959	MYOINOSITOL OXYGENASE 2 MIOX2
AT5G02830.7	AT5G02830	87	1.97009	0.000137364	Tetratricopeptide repeat (TPR)-like superfamily protein
AT2G36630.7	AT2G36630	84	1.96621	0.00241062	Sulfite exporter TauE/SafE family protein
AT5G56550.1	AT5G56550	136	1.96404	0.000166264	OXIDATIVE STRESS 3 OXS3
AT2G26080.11	AT2G26080	96	1.96206	0.000306802	GLYCINE DECARBOXYLASE PPROTEIN 2 GLDP2
AT2G46820.5	AT2G46820	96	1.96082	9.01547e-05	PHOTOSYSTEM I P SUBUNIT PSIP
AT1G43670.8	AT1G43670	87	1.9601	0.000353372	FRUCTOSE1,6BISPHOSPHATASE FBP
AT5G64840.5	AT5G64840	176	1.95803	0.000482813	ATPBINDING CASSETTE F5 ABCF5
AT5G38510.2	AT5G38510	89	1.95352	0.000167897	Rhomboid-related intramembrane serine protease family protein
AT3G16730.10	AT3G16730	99	1.95019	0.00130879	HYPERSENSITIVE TO EXCESS BORON 2 HEB2
AT5G06220.1	AT5G06220	85	1.95005	3.24461e-05	LETM1-like protein
AT5G04920.6	AT5G04920	300	1.94592	0.000314188	EAP30/Vps36 family protein
AT4G33010.5	AT4G33010	85	1.9385	4.65817e-05	GLYCINE DECARBOXYLASE PPROTEIN 1 GLDP1
AT3G15880.21	AT3G15880	83	1.93494	7.52745e-05	WUSINTERACTING PROTEIN 2 WSIP2
AT3G01500.8	AT3G01500	157	1.93362	0.00097677	CARBONIC ANHYDRASE 1 CA1
AT5G67370.6	AT5G67370	70	1.92923	0.000297743	Protein of unknown function (DUF1230)
AT5G58870.11	AT5G58870	82	1.92384	0.00136675	FTSH PROTEASE 9 ftsh9
AT5G04140.1	AT5G04140	77	1.92304	0.00209129	GLUTAMATE SYNTHASE 1 GLU1
AT5G35970.4	AT5G35970	173	1.92189	0.00365696	P-loop containing nucleoside triphosphate hydrolases superfamily protein
AT1G21400.1	AT1G21400	717	1.9161	3.45703e-05	Thiamin diphosphate-binding fold (THDP-binding) superfamily protein
AT5G64170.3	AT5G64170	159	1.91589	5.68195e-05	dentin sialophosphoprotein-related
AT1G71030.1	AT1G71030	85	1.91312	6.40183e-06	MYBLIKE 2 MYBL2
AT1G13650.2	AT1G13650	389	1.91139	1.42544e-05	BEST Arabidopsis thaliana protein match is: 18S pre-ribosomal assembly protein gar2-related (TAIR:AT2G03810.4)
AT2G05070.1	AT2G05070	95	1.90859	2.7445e-07	PHOTOSYSTEM II LIGHT HARVESTING COMPLEX GENE 2.2 LHCB2.2
AT5G64840.6	AT5G64840	92	1.90859	0.000227453	ATPBINDING CASSETTE F5 ABCF5
AT3G57570.5	AT3G57570	107	1.90639	0.000220288	ARM repeat superfamily protein
AT1G68010.11	AT1G68010	83	1.9018	0.000441523	HYDROXYPYRUVATE REDUCTASE HPR
AT1G02340.3	AT1G02340	98	1.90065	0.00013194	LONG HYPOCOTYL IN FARRED HFR1
AT5G54270.2	AT5G54270	63	1.89736	3.46132e-05	LIGHTHARVESTING CHLOROPHYLL BBINDING PROTEIN 3 LHCB3
AT5G09660.5	AT5G09660	84	1.89346	8.26166e-05	PEROXISOMAL NADMALATE DEHYDROGENASE 2 PMDH2
AT5G56850.7	AT5G56850	93	1.89173	0.000166264	unknown protein
AT2G30600.3	AT2G30600	85	1.88986	4.66706e-05	BTB/POZ domain-containing protein
AT4G24230.3	AT4G24230	333	1.88956	0.000789765	ACYLCOABINDING DOMAIN 3 ACBP3
AT5G49740.3	AT5G49740	79	1.8883	0.0168286	FERRIC REDUCTION OXIDASE 7 FRO7
AT3G56990.12	AT3G56990	64	1.88063	0.000383102	EMBRYO SAC DEVELOPMENT ARREST 7 EDA7
AT3G56990.11	AT3G56990	93	1.87743	1.00246e-05	EMBRYO SAC DEVELOPMENT ARREST 7 EDA7
AT5G67030.1	AT5G67030	105	1.87738	0.00158997	ABA DEFICIENT 1 ABA1
AT5G20250.2	AT5G20250	96	1.87682	0.000116121	DARK INDUCIBLE 10 DIN10
AT1G67480.2	AT1G67480	93	1.87612	0.000709806	Galactose oxidase/kelch repeat superfamily protein
AT3G47400.1	AT3G47400	386	1.87462	0.00411565	Plant invertase/pectin methylesterase inhibitor superfamily
AT2G35820.2	AT2G35820	95	1.87416	0.000714989	ureidoglycolate hydrolases
AT2G39570.2	AT2G39570	88	1.87262	3.60873e-05	ACT DOMAIN REPEATS 9 ACR9
AT4G35250.6	AT4G35250	87	1.86983	0.00178923	NAD(P)-binding Rossmann-fold superfamily protein
AT3G06010.2	AT3G06010	114	1.86952	0.000854698	ATCHR12
AT4G38970.3	AT4G38970	79	1.86906	4.92424e-05	FRUCTOSEBISPHOSPHATE ALDOLASE 2 FBA2
AT1G18270.40	AT1G18270	234	1.86629	0.000617783	ketose-bisphosphate aldolase class-II family protein
AT4G37760.4	AT4G37760	85	1.86509	0.00329575	SQUALENE EPOXIDASE 3 SQE3
AT3G57570.7	AT3G57570	551	1.86492	0.000865832	ARM repeat superfamily protein
AT4G29220.7	AT4G29220	87	1.86328	0.00327726	PHOSPHOFRUCTOKINASE 1 PFK1
AT5G24120.2	AT5G24120	88	1.86196	0.00277515	SIGMA FACTOR E SIGE
AT3G52820.3	AT3G52820	400	1.86099	0.00476777	PURPLE ACID PHOSPHATASE 22 PAP22
AT3G56170.1	AT3G56170	157	1.86016	0.000234682	CA2+ DEPENDENT NUCLEASE CAN
AT2G35260.6	AT2G35260	85	1.86001	2.67335e-06	unknown protein
AT2G29650.3	AT2G29650	96	1.85883	0.000273326	PHOSPHATE TRANSPORTER 4
AT5G53450.12	AT5G53450	92	1.85799	0.00467183	OBP3RESPONSIVE GENE 1 ORG1
AT5G03940.2	AT5G03940	90	1.8552	0.00299603	CHLOROPLAST SIGNAL RECOGNITION PARTICLE 54 KDA SUBUNIT CPSRP54
AT5G02840.7	AT5G02840	240	1.85493	0.000578526	LHY/CCA1LIKE 1 LCL1
AT2G24270.2	AT2G24270	79	1.85345	0.00319319	ALDEHYDE DEHYDROGENASE 11A3 ALDH11A3
AT1G43670.3	AT1G43670	85	1.85045	0.000298228	FRUCTOSE1,6BISPHOSPHATASE FBP
AT3G49000.3	AT3G49000	104	1.84773	0.00524584	RNA polymerase III subunit RPC82 family protein
AT1G15380.2	AT1G15380	702	1.84366	7.30462e-05	GLYOXYLASE I 4 GLYI4
AT5G65380.1	AT5G65380	94	1.83647	0.0033238	MATE efflux family protein
AT1G17050.3	AT1G17050	94	1.83543	0.0245524	SOLANESYL DIPHOSPHATE SYNTHASE 2 SPS2
AT5G49740.5	AT5G49740	109	1.83514	1.25783e-05	FERRIC REDUCTION OXIDASE 7 FRO7
AT1G10070.7	AT1G10070	61	1.83186	0.0071019	BRANCHEDCHAIN AMINO ACID TRANSAMINASE 2 BCAT2
AT1G64720.1	AT1G64720	71	1.83029	0.000148725	CP5
AT5G20250.3	AT5G20250	81	1.82778	0.000554265	DARK INDUCIBLE 10 DIN10
AT2G32540.2	AT2G32540	220	1.82272	0.000133512	CELLULOSE SYNTHASELIKE B4 CSLB04
AT5G65380.8	AT5G65380	86	1.8227	0.00540912	MATE efflux family protein
AT4G27310.1	AT4G27310	91	1.82223	7.05865e-05	B-box type zinc finger family protein
AT1G08630.3	AT1G08630	136	1.81893	0.00267977	THREONINE ALDOLASE 1 THA1
AT4G37925.1	AT4G37925	83	1.81749	0.00027968	NADH DEHYDROGENASELIKE COMPLEX M NdhM
AT2G36870.2	AT2G36870	81	1.81555	0.00122975	XYLOGLUCAN ENDOTRANSGLUCOSYLASE/HYDROLASE 32 XTH32
AT5G02250.4	AT5G02250	63	1.815	0.000249783	EMBRYO DEFECTIVE 2730 EMB2730
AT5G43850.4	AT5G43850	224	1.8149	0.000864204	ARD4
AT5G64040.2	AT5G64040	77	1.81456	9.84937e-06	PSAN
AT2G32390.3	AT2G32390	108	1.81145	0.00097677	GLUTAMATE RECEPTOR 3.5 GLR3.5
AT1G07010.4	AT1G07010	88	1.81142	0.00138442	SHEWENELLALIKE PROTEIN PHOSPHATASE 1 SLP1
AT5G06980.3	AT5G06980	212	1.80947	2.18741e-05	unknown protein
AT5G35630.6	AT5G35630	81	1.80686	0.0017334	GLUTAMINE SYNTHETASE 2 GS2
AT1G22630.2	AT1G22630	149	1.80679	4.65435e-05	unknown protein
AT5G02840.2	AT5G02840	92	1.80498	0.00308541	LHY/CCA1LIKE 1 LCL1
AT3G47590.2	AT3G47590	81	1.80403	0.000192185	alpha/beta-Hydrolases superfamily protein
AT5G38970.8	AT5G38970	65	1.80354	0.00467287	BRASSINOSTEROID6OXIDASE 1 BR6OX1
AT3G01500.4	AT3G01500	92	1.8016	0.0248016	CARBONIC ANHYDRASE 1 CA1
AT2G39730.6	AT2G39730	483	1.80137	0.000252935	RUBISCO ACTIVASE RCA
AT1G32060.1	AT1G32060	267	1.80074	6.71265e-05	PHOSPHORIBULOKINASE PRK
AT1G07450.4	AT1G07450	131	1.80024	0.00091229	NAD(P)-binding Rossmann-fold superfamily protein
AT1G62780.2	AT1G62780	92	1.79946	0.00495173	unknown protein
AT5G17310.12	AT5G17310	104	1.79869	0.00264999	UDPGLUCOSE PYROPHOSPHORYLASE 2 UGP2
AT4G33010.7	AT4G33010	79	1.79574	0.00077347	GLYCINE DECARBOXYLASE PPROTEIN 1 GLDP1
AT5G14740.5	AT5G14740	124	1.79358	0.00498432	CARBONIC ANHYDRASE 2 CA2
AT3G62220.4	AT3G62220	80	1.78696	0.000655139	Protein kinase superfamily protein
AT2G26080.7	AT2G26080	74	1.78606	0.0335342	GLYCINE DECARBOXYLASE PPROTEIN 2 GLDP2
AT3G47390.11	AT3G47390	131	1.78561	0.00678974	PHOTOSENSITIVE 1 PHS1
AT1G21400.7	AT1G21400	88	1.785	0.00164217	Thiamin diphosphate-binding fold (THDP-binding) superfamily protein
AT5G16610.7	AT5G16610	87	1.78381	0.00434848	unknown protein
AT2G14170.4	AT2G14170	91	1.78116	0.0045191	ALDEHYDE DEHYDROGENASE 6B2 ALDH6B2
AT5G37310.1	AT5G37310	76	1.78086	8.44343e-05	Endomembrane protein 70 protein family
AT4G28080.11	AT4G28080	77	1.78037	0.000461742	Tetratricopeptide repeat (TPR)-like superfamily protein
AT4G25700.5	AT4G25700	75	1.77977	0.00089716	BETAHYDROXYLASE 1 BETAOHASE 1
AT3G49060.1	AT3G49060	80	1.77808	0.00114272	U-box domain-containing protein kinase family protein
AT1G73830.3	AT1G73830	73	1.77764	0.00666221	BR ENHANCED EXPRESSION 3 BEE3
AT5G17310.6	AT5G17310	86	1.77648	0.00270857	UDPGLUCOSE PYROPHOSPHORYLASE 2 UGP2
AT5G18670.2	AT5G18670	94	1.77613	0.0117306	BETAAMYLASE 3 BMY3
AT2G30600.5	AT2G30600	218	1.77606	7.36305e-05	BTB/POZ domain-containing protein
AT5G13630.3	AT5G13630	98	1.77448	0.00021959	GENOMES UNCOUPLED 5 GUN5
AT2G46790.2	AT2G46790	96	1.77337	0.00124955	PSEUDORESPONSE REGULATOR 9 PRR9
AT1G66330.1	AT1G66330	82	1.77023	0.00129263	senescence-associated family protein
AT2G39730.4	AT2G39730	98	1.76734	0.000259695	RUBISCO ACTIVASE RCA
AT2G42750.4	AT2G42750	97	1.76391	0.0334878	DNAJ heat shock N-terminal domain-containing protein
AT2G45660.6	AT2G45660	1001	1.76122	0.000635948	AGAMOUSLIKE 20 AGL20
AT5G67030.6	AT5G67030	80	1.75908	0.0420278	ABA DEFICIENT 1 ABA1
AT1G75100.6	AT1G75100	78	1.75638	0.00105068	JDOMAIN PROTEIN REQUIRED FOR CHLOROPLAST ACCUMULATION RESPONSE 1 JAC1
AT4G26530.4	AT4G26530	99	1.75416	0.00102087	FRUCTOSEBISPHOSPHATE ALDOLASE 5 FBA5
AT5G41080.1	AT5G41080	82	1.75242	0.00378471	GLYCEROPHOSPHODIESTER PHOSPHODIESTERASE 2 GDPD2
AT5G41080.6	AT5G41080	118	1.75128	0.00064559	GLYCEROPHOSPHODIESTER PHOSPHODIESTERASE 2 GDPD2
AT1G78090.4	AT1G78090	91	1.75089	0.00666221	TREHALOSE6PHOSPHATE PHOSPHATASE B TPPB
AT4G34350.9	AT4G34350	260	1.74788	0.000433472	4HYDROXY3METHYLBUT2ENYL DIPHOSPHATE REDUCTASE HDR
AT5G49360.5	AT5G49360	573	1.74607	0.000228911	BETAXYLOSIDASE 1 BXL1
AT4G15530.6	AT4G15530	91	1.74451	0.00460377	PYRUVATE ORTHOPHOSPHATE DIKINASE PPDK
AT5G22920.6	AT5G22920	104	1.74377	0.000557204	CHY-type/CTCHY-type/RING-type Zinc finger protein
AT5G52970.5	AT5G52970	95	1.74315	0.00285877	thylakoid lumen 15.0 kDa protein
AT5G49730.3	AT5G49730	79	1.74152	0.00276257	FERRIC REDUCTION OXIDASE 6 FRO6
AT1G65590.3	AT1G65590	89	1.74045	0.00506225	BETAHEXOSAMINIDASE 3 HEXO3
AT3G19510.1	AT3G19510	90	1.7395	0.00699537	HAT3.1
AT2G35830.2	AT2G35830	75	1.73663	0.00400758	unknown protein
AT3G27430.6	AT3G27430	79	1.73636	0.0015344	PBB1
AT3G56990.13	AT3G56990	94	1.73514	3.01637e-05	EMBRYO SAC DEVELOPMENT ARREST 7 EDA7
AT2G19800.1	AT2G19800	84	1.73443	0.0013098	MYOINOSITOL OXYGENASE 2 MIOX2
AT5G53450.8	AT5G53450	83	1.73276	0.00543137	OBP3RESPONSIVE GENE 1 ORG1
AT1G07440.3	AT1G07440	71	1.73167	0.00467183	NAD(P)-binding Rossmann-fold superfamily protein
AT5G44530.9	AT5G44530	74	1.73067	0.00371894	Subtilase family protein
AT5G02180.7	AT5G02180	71	1.72953	0.0317338	Transmembrane amino acid transporter family protein
AT1G55960.5	AT1G55960	195	1.72618	0.00956855	Polyketide cyclase/dehydrase and lipid transport superfamily protein
AT2G35260.7	AT2G35260	144	1.72617	0.00247602	unknown protein
AT5G54300.1	AT5G54300	91	1.72311	0.00171537	Protein of unknown function (DUF761)
AT3G14540.2	AT3G14540	83	1.72097	0.000591222	Terpenoid cyclases/Protein prenyltransferases superfamily protein
AT5G36940.10	AT5G36940	178	1.7175	0.000511902	CATIONIC AMINO ACID TRANSPORTER 3 CAT3
AT4G25290.13	AT4G25290	223	1.71691	0.00811423	DNA photolyases
AT2G30600.10	AT2G30600	145	1.71347	0.000133512	BTB/POZ domain-containing protein
AT4G28040.1	AT4G28040	255	1.71316	0.000931938	nodulin MtN21-like transporter family protein
AT2G40900.4	AT2G40900	198	1.71297	0.000617783	nodulin MtN21-like transporter family protein
AT2G23600.2	AT2G23600	441	1.71042	1.60545e-05	ACETONECYANOHYDRIN LYASE ACL
AT1G23740.3	AT1G23740	82	1.70753	0.0071321	ALKENAL/ONE OXIDOREDUCTASE AOR
AT1G08570.3	AT1G08570	89	1.70752	0.00335714	ATYPICAL CYS HIS RICH THIOREDOXIN 4 ACHT4
AT5G67030.5	AT5G67030	122	1.70253	0.00596662	ABA DEFICIENT 1 ABA1
AT2G42750.7	AT2G42750	86	1.70003	0.00244762	DNAJ heat shock N-terminal domain-containing protein
AT2G13360.1	AT2G13360	77	1.69826	0.000338939	ALANINE:GLYOXYLATE AMINOTRANSFERASE AGT
AT4G04850.2	AT4G04850	85	1.69649	0.00124955	K+ EFFLUX ANTIPORTER 3 KEA3
AT1G79280.6	AT1G79280	80	1.69543	0.00378206	NUCLEAR PORE ANCHOR NUA
AT3G57570.1	AT3G57570	96	1.69423	0.000539147	ARM repeat superfamily protein
AT5G49730.2	AT5G49730	81	1.69135	0.00584223	FERRIC REDUCTION OXIDASE 6 FRO6
AT2G39730.2	AT2G39730	80	1.68902	0.000459297	RUBISCO ACTIVASE RCA
AT4G26860.2	AT4G26860	100	1.68868	0.00726586	Predicted pyridoxal phosphate-dependent enzyme
AT5G14970.1	AT5G14970	65	1.68795	0.00132059	unknown protein
AT4G37930.14	AT4G37930	105	1.68536	0.0015344	SERINE TRANSHYDROXYMETHYLTRANSFERASE 1 SHM1
AT3G23175.3	AT3G23175	85	1.68357	0.00480575	HR-like lesion-inducing protein-related
AT1G01320.13	AT1G01320	76	1.68325	0.00400758	Tetratricopeptide repeat (TPR)-like superfamily protein
AT5G54280.20	AT5G54280	94	1.68277	0.00715969	MYOSIN 2 ATM2
AT3G55400.7	AT3G55400	174	1.68264	0.00670012	OVULE ABORTION 1 OVA1
AT1G18330.2	AT1G18330	89	1.68239	0.00128072	EARLYPHYTOCHROMERESPONSIVE1 EPR1
AT3G54110.7	AT3G54110	82	1.68185	0.00389265	PLANT UNCOUPLING MITOCHONDRIAL PROTEIN 1 PUMP1
AT4G35770.1	AT4G35770	91	1.68176	0.00715969	SENESCENCE 1 SEN1
AT5G58140.18	AT5G58140	76	1.68106	7.39309e-05	PHOTOTROPIN 2 PHOT2
AT3G50590.22	AT3G50590	82	1.67968	0.00944251	Transducin/WD40 repeat-like superfamily protein
AT4G02920.2	AT4G02920	97	1.67914	0.00325736	unknown protein
AT5G58330.11	AT5G58330	90	1.67824	0.00295886	lactate/malate dehydrogenase family protein
AT1G30820.10	AT1G30820	90	1.67665	0.00757401	CTP synthase family protein
AT2G22540.3	AT2G22540	114	1.67504	1.38027e-05	SHORT VEGETATIVE PHASE SVP
AT1G52230.1	AT1G52230	92	1.675	3.26695e-05	PHOTOSYSTEM I SUBUNIT H2 PSAH2
AT1G49430.12	AT1G49430	82	1.67394	0.00234648	LONGCHAIN ACYLCOA SYNTHETASE 2 LACS2
AT4G12980.2	AT4G12980	75	1.67243	0.00294302	Auxin-responsive family protein
AT5G53450.10	AT5G53450	74	1.67228	0.00536127	OBP3RESPONSIVE GENE 1 ORG1
AT4G27700.3	AT4G27700	101	1.6664	0.000149755	Rhodanese/Cell cycle control phosphatase superfamily protein
AT4G10120.6	AT4G10120	95	1.66581	0.0098351	ATSPS4F
AT1G75690.2	AT1G75690	134	1.66525	0.000132434	LOW QUANTUM YIELD OF PHOTOSYSTEM II 1 LQY1
AT5G67030.11	AT5G67030	84	1.66154	0.00155256	ABA DEFICIENT 1 ABA1
AT4G27820.4	AT4G27820	86	1.65823	0.000784526	BETA GLUCOSIDASE 9 BGLU9
AT1G66330.9	AT1G66330	79	1.65785	0.00480022	senescence-associated family protein
AT5G02830.4	AT5G02830	228	1.65548	0.00209284	Tetratricopeptide repeat (TPR)-like superfamily protein
AT3G15520.3	AT3G15520	74	1.65387	0.00460377	Cyclophilin-like peptidyl-prolyl cis-trans isomerase family protein
AT1G08570.2	AT1G08570	84	1.65345	0.000655139	ATYPICAL CYS HIS RICH THIOREDOXIN 4 ACHT4
AT3G59820.7	AT3G59820	85	1.6527	0.00290282	LETM1-like protein
AT3G52120.6	AT3G52120	75	1.64948	0.00124296	SWAP (Suppressor-of-White-APricot)/surp domain-containing protein / D111/G-patch domain-containing protein
AT1G52870.5	AT1G52870	74	1.64798	0.00456826	Peroxisomal membrane 22 kDa (Mpv17/PMP22) family protein
AT5G43630.6	AT5G43630	96	1.64759	0.00231322	TZP
AT3G47590.4	AT3G47590	206	1.64641	1.29163e-05	alpha/beta-Hydrolases superfamily protein
AT5G24380.2	AT5G24380	88	1.64427	0.00884883	YELLOW STRIPE LIKE 2 YSL2
AT5G49730.1	AT5G49730	201	1.64384	0.0139792	FERRIC REDUCTION OXIDASE 6 FRO6
AT1G78510.5	AT1G78510	153	1.64319	0.00272477	SOLANESYL DIPHOSPHATE SYNTHASE 1 SPS1
AT5G43630.5	AT5G43630	82	1.64305	0.00213498	TZP
AT5G20070.1	AT5G20070	263	1.64235	0.00140112	NUDIX HYDROLASE HOMOLOG 19 NUDX19
AT5G64170.4	AT5G64170	265	1.63907	0.000167897	dentin sialophosphoprotein-related
AT5G54470.1	AT5G54470	83	1.63793	0.0117106	B-box type zinc finger family protein
AT5G02180.3	AT5G02180	77	1.63673	0.00372789	Transmembrane amino acid transporter family protein
AT5G45830.2	AT5G45830	353	1.63602	0.00402752	DELAY OF GERMINATION 1 DOG1
AT1G58520.3	AT1G58520	123	1.63364	0.0194996	RXW8
AT2G29360.4	AT2G29360	91	1.63191	0.000897134	NAD(P)-binding Rossmann-fold superfamily protein
AT5G11260.3	AT5G11260	229	1.63186	0.0029619	ELONGATED HYPOCOTYL 5 HY5
AT1G30380.2	AT1G30380	76	1.63047	5.80261e-05	PHOTOSYSTEM I SUBUNIT K PSAK
AT5G39830.8	AT5G39830	93	1.62869	0.00688051	DEG8
AT5G04140.30	AT5G04140	86	1.62731	0.00980952	GLUTAMATE SYNTHASE 1 GLU1
AT1G75100.7	AT1G75100	87	1.62709	0.0117036	JDOMAIN PROTEIN REQUIRED FOR CHLOROPLAST ACCUMULATION RESPONSE 1 JAC1
AT2G30600.8	AT2G30600	91	1.6254	0.000307559	BTB/POZ domain-containing protein
AT2G39570.1	AT2G39570	153	1.62294	0.000301574	ACT DOMAIN REPEATS 9 ACR9
AT5G57655.9	AT5G57655	88	1.62224	0.0125294	xylose isomerase family protein
AT2G20570.2	AT2G20570	77	1.61975	0.00882664	GBF'S PRORICH REGIONINTERACTING FACTOR 1 GPRI1
AT5G02840.6	AT5G02840	316	1.61896	0.000236565	LHY/CCA1LIKE 1 LCL1
AT1G75100.5	AT1G75100	76	1.61595	0.0170834	JDOMAIN PROTEIN REQUIRED FOR CHLOROPLAST ACCUMULATION RESPONSE 1 JAC1
AT5G64170.2	AT5G64170	219	1.61309	0.0106595	dentin sialophosphoprotein-related
AT3G46060.3	AT3G46060	102	1.61243	0.00868449	RABE1c
AT1G68830.8	AT1G68830	79	1.61135	0.00282333	STT7 HOMOLOG STN7 STN7
AT5G28840.1	AT5G28840	91	1.60946	0.000494679	GDPDMANNOSE 3',5'EPIMERASE GME
AT5G49740.7	AT5G49740	103	1.60774	0.0122652	FERRIC REDUCTION OXIDASE 7 FRO7
AT5G44190.2	AT5G44190	198	1.60741	4.80816e-05	GOLDEN2LIKE 2 GLK2
AT1G09340.6	AT1G09340	167	1.60705	0.00124955	CHLOROPLAST RNA BINDING CRB
AT1G33110.5	AT1G33110	103	1.59703	0.00976825	MATE efflux family protein
AT1G44446.6	AT1G44446	77	1.59676	0.000742267	CHLORINA 1 CH1
AT4G31390.4	AT4G31390	106	1.59664	0.00811423	ABC1LIKE KINASE RELATED TO CHLOROPHYLL DEGRADATION AND OXIDATIVE STRESS 1 ACDO1
AT1G42970.1	AT1G42970	89	1.59657	0.00505652	GLYCERALDEHYDE3PHOSPHATE DEHYDROGENASE B SUBUNIT GAPB
AT4G16890.1	AT4G16890	90	1.59618	0.00376362	SUPPRESSOR OF NPR11, CONSTITUTIVE 1 SNC1
AT4G31210.2	AT4G31210	59	1.59178	0.00584223	DNA topoisomerase, type IA, core
AT1G27470.7	AT1G27470	151	1.58748	0.00762974	transducin family protein / WD-40 repeat family protein
AT1G56340.9	AT1G56340	75	1.58708	0.00476777	CALRETICULIN 1A CRT1a
AT2G45960.2	AT2G45960	79	1.58545	0.00213498	PLASMA MEMBRANE INTRINSIC PROTEIN 1B PIP1B
AT3G25790.1	AT3G25790	103	1.5852	0.00583047	myb-like transcription factor family protein
AT1G08380.1	AT1G08380	216	1.58391	0.000762272	PHOTOSYSTEM I SUBUNIT O PSAO
AT3G51350.3	AT3G51350	78	1.58087	0.0162533	Eukaryotic aspartyl protease family protein
AT4G38970.5	AT4G38970	91	1.57985	0.00514123	FRUCTOSEBISPHOSPHATE ALDOLASE 2 FBA2
AT5G56850.8	AT5G56850	77	1.57984	0.000460663	unknown protein
AT4G35770.2	AT4G35770	89	1.57854	0.0116315	SENESCENCE 1 SEN1
AT5G19190.1	AT5G19190	104	1.5766	0.000879282	unknown protein
AT5G56870.7	AT5G56870	125	1.57513	0.0116315	BETAGALACTOSIDASE 4 BGAL4
AT5G13630.1	AT5G13630	86	1.57084	0.00519693	GENOMES UNCOUPLED 5 GUN5
AT5G44190.1	AT5G44190	380	1.56897	0.000121362	GOLDEN2LIKE 2 GLK2
AT1G33170.4	AT1G33170	486	1.56739	0.00386	S-adenosyl-L-methionine-dependent methyltransferases superfamily protein
AT5G21430.3	AT5G21430	112	1.56425	0.00493362	NADH DEHYDROGENASELIKE COMPLEX U NdhU
AT1G02130.3	AT1G02130	76	1.55988	0.0109652	RAS 5 RA5
AT2G21320.2	AT2G21320	90	1.55813	0.00395731	B-box zinc finger family protein
AT4G38960.1	AT4G38960	624	1.55749	0.00828269	B-box type zinc finger family protein
AT2G29090.5	AT2G29090	398	1.55723	0.00726586	CYTOCHROME P450, FAMILY 707, SUBFAMILY A, POLYPEPTIDE 2 CYP707A2
AT1G70560.1	AT1G70560	129	1.55712	0.00133515	TRYPTOPHAN AMINOTRANSFERASE OF ARABIDOPSIS 1 TAA1
AT3G61280.2	AT3G61280	112	1.55329	0.00433736	contains IP domain Lipopolysaccharide-modifying protein (InterPro:IPR006598), Protein of unknown function DUF821, CAP10-like (InterPro:IPR008539)
AT1G44446.5	AT1G44446	81	1.55279	0.00512386	CHLORINA 1 CH1
AT4G33200.28	AT4G33200	134	1.5524	0.0159326	Myosin-like
AT1G08570.1	AT1G08570	250	1.5512	0.000976947	ATYPICAL CYS HIS RICH THIOREDOXIN 4 ACHT4
AT5G47050.2	AT5G47050	246	1.5501	0.0147066	SBP (S-ribonuclease binding protein) family protein
AT3G54970.5	AT3G54970	133	1.55009	5.61282e-05	D-aminoacid aminotransferase-like PLP-dependent enzymes superfamily protein
AT5G53450.4	AT5G53450	78	1.54774	0.024287	OBP3RESPONSIVE GENE 1 ORG1
AT5G35170.13	AT5G35170	83	1.54663	0.00247602	adenylate kinase family protein
AT3G63070.4	AT3G63070	451	1.54492	0.00864023	Tudor/PWWP/MBT domain-containing protein
AT3G18210.1	AT3G18210	82	1.54441	0.0182468	2-oxoglutarate (2OG) and Fe(II)-dependent oxygenase superfamily protein
AT2G24270.7	AT2G24270	92	1.54285	0.00587571	ALDEHYDE DEHYDROGENASE 11A3 ALDH11A3
AT1G08630.6	AT1G08630	78	1.5422	0.0174908	THREONINE ALDOLASE 1 THA1
AT5G58140.11	AT5G58140	74	1.54119	0.000723408	PHOTOTROPIN 2 PHOT2
AT5G12320.1	AT5G12320	106	1.54009	0.0146824	ankyrin repeat family protein
AT1G42970.2	AT1G42970	78	1.54008	0.00332621	GLYCERALDEHYDE3PHOSPHATE DEHYDROGENASE B SUBUNIT GAPB
AT5G67030.15	AT5G67030	84	1.53791	0.00826339	ABA DEFICIENT 1 ABA1
AT3G15520.4	AT3G15520	121	1.53787	0.00359546	Cyclophilin-like peptidyl-prolyl cis-trans isomerase family protein
AT1G07010.3	AT1G07010	143	1.53772	0.00584223	SHEWENELLALIKE PROTEIN PHOSPHATASE 1 SLP1
AT1G62750.1	AT1G62750	87	1.53764	0.0135841	SNOWY COTYLEDON 1 SCO1
AT3G15980.1	AT3G15980	93	1.53652	0.00706412	Coatomer, beta' subunit
AT4G28040.3	AT4G28040	81	1.53515	0.00724166	nodulin MtN21-like transporter family protein
AT5G14740.3	AT5G14740	134	1.53437	0.00127209	CARBONIC ANHYDRASE 2 CA2
AT3G52860.1	AT3G52860	82	1.53386	0.00636745	unknown protein
AT5G56850.4	AT5G56850	88	1.5326	0.00246823	unknown protein
AT1G70580.11	AT1G70580	86	1.53242	0.00866555	ALANINE2OXOGLUTARATE AMINOTRANSFERASE 2 AOAT2
AT2G18300.5	AT2G18300	77	1.53121	0.000205984	basic helix-loop-helix (bHLH) DNA-binding superfamily protein
AT5G03090.1	AT5G03090	387	1.53085	0.00429523	BEST Arabidopsis thaliana protein match is: mto 1 responding down 1 (TAIR:AT1G53480.1)
AT3G24255.4	AT3G24255	98	1.53021	0.0167916	RNA-directed DNA polymerase (reverse transcriptase)-related family protein
AT2G21330.1	AT2G21330	81	1.52982	0.00306225	FRUCTOSEBISPHOSPHATE ALDOLASE 1 FBA1
AT1G66330.8	AT1G66330	89	1.529	0.00941185	senescence-associated family protein
AT5G41080.4	AT5G41080	231	1.52788	0.0101097	GLYCEROPHOSPHODIESTER PHOSPHODIESTERASE 2 GDPD2
AT1G44000.1	AT1G44000	83	1.52732	0.00125636	unknown protein
AT4G36540.1	AT4G36540	84	1.52688	0.00109197	BR ENHANCED EXPRESSION 2 BEE2
AT5G16710.5	AT5G16710	114	1.52471	0.00807763	DEHYDROASCORBATE REDUCTASE 1 DHAR3
AT2G21330.4	AT2G21330	193	1.52215	0.0171332	FRUCTOSEBISPHOSPHATE ALDOLASE 1 FBA1
AT5G53450.7	AT5G53450	83	1.52137	0.00650645	OBP3RESPONSIVE GENE 1 ORG1
AT3G57060.12	AT3G57060	112	1.52135	0.00847552	binding
AT3G47590.3	AT3G47590	93	1.52126	6.87556e-05	alpha/beta-Hydrolases superfamily protein
AT3G18940.2	AT3G18940	104	1.52117	0.00176521	clast3-related
AT5G13650.10	AT5G13650	177	1.51939	0.0119023	SUPPRESSOR OF VARIEGATION 3 SVR3
AT5G56990.3	AT5G56990	79	1.51641	0.010314	BEST Arabidopsis thaliana protein match is: Cystatin/monellin superfamily protein (TAIR:AT5G56920.1)
AT1G15980.6	AT1G15980	77	1.51513	0.000762272	PHOTOSYNTHETIC NDH SUBCOMPLEX B 1 PnsB1
AT3G05270.2	AT3G05270	82	1.51509	0.0106574	Plant protein of unknown function (DUF869)
AT1G58180.4	AT1G58180	75	1.51312	0.00587571	BETA CARBONIC ANHYDRASE 6 BCA6
AT1G16720.5	AT1G16720	83	1.51305	0.00458485	HIGH CHLOROPHYLL FLUORESCENCE PHENOTYPE 173 HCF173
AT5G28840.6	AT5G28840	699	1.51195	0.000879282	GDPDMANNOSE 3',5'EPIMERASE GME
AT1G65930.2	AT1G65930	82	1.51092	0.0345574	CYTOSOLIC NADP+DEPENDENT ISOCITRATE DEHYDROGENASE cICDH
AT5G24120.5	AT5G24120	375	1.51073	0.0257174	SIGMA FACTOR E SIGE
AT4G12980.1	AT4G12980	143	1.50881	0.0194996	Auxin-responsive family protein
AT1G52870.4	AT1G52870	116	1.50862	0.00957349	Peroxisomal membrane 22 kDa (Mpv17/PMP22) family protein
AT2G29650.4	AT2G29650	85	1.50734	0.00190932	PHOSPHATE TRANSPORTER 4
AT1G70000.1	AT1G70000	83	1.5064	0.0096598	myb-like transcription factor family protein
AT5G02830.8	AT5G02830	109	1.50587	0.0201178	Tetratricopeptide repeat (TPR)-like superfamily protein
AT1G68010.4	AT1G68010	91	1.50536	0.00325577	HYDROXYPYRUVATE REDUCTASE HPR
AT2G42750.8	AT2G42750	91	1.50511	0.0117106	DNAJ heat shock N-terminal domain-containing protein
AT4G37930.7	AT4G37930	77	1.50507	0.00333791	SERINE TRANSHYDROXYMETHYLTRANSFERASE 1 SHM1
AT2G15580.1	AT2G15580	152	1.50448	0.00824892	RING/U-box superfamily protein
AT3G05840.7	AT3G05840	100	1.50426	0.00328897	ATSK12
AT5G49230.4	AT5G49230	89	1.50239	0.00122835	HYPERSENSITIVE TO RED AND BLUE HRB1
AT3G16800.2	AT3G16800	198	1.50056	0.0384274	Protein phosphatase 2C family protein
AT2G22990.5	AT2G22990	95	1.49942	0.00197753	SINAPOYLGLUCOSE 1 SNG1
AT3G57060.6	AT3G57060	91	1.49592	0.0147066	binding
AT4G32330.8	AT4G32330	90	1.49537	0.00623398	TPX2 (targeting protein for Xklp2) protein family
AT1G68010.12	AT1G68010	187	1.49465	0.00312896	HYDROXYPYRUVATE REDUCTASE HPR
AT3G02150.1	AT3G02150	252	1.49452	0.01121	PLASTID TRANSCRIPTION FACTOR 1 PTF1
AT5G24120.4	AT5G24120	121	1.49334	0.00824892	SIGMA FACTOR E SIGE
AT5G09660.6	AT5G09660	87	1.49266	0.00402752	PEROXISOMAL NADMALATE DEHYDROGENASE 2 PMDH2
AT1G58250.22	AT1G58250	102	1.4921	0.00734301	SABRE SAB
AT2G30600.4	AT2G30600	367	1.49197	0.00164217	BTB/POZ domain-containing protein
AT2G32540.7	AT2G32540	75	1.49148	0.00540912	CELLULOSE SYNTHASELIKE B4 CSLB04
AT3G01180.2	AT3G01180	86	1.48973	0.0188966	STARCH SYNTHASE 2 SS2
AT5G58350.1	AT5G58350	73	1.48962	0.0199942	WITH NO LYSINE K KINASE 4 WNK4
AT4G26850.4	AT4G26850	112	1.48782	0.00905456	VITAMIN C DEFECTIVE 2 VTC2
AT4G15530.13	AT4G15530	93	1.48199	0.0170919	PYRUVATE ORTHOPHOSPHATE DIKINASE PPDK
AT3G50920.3	AT3G50920	103	1.4801	0.00213498	LIPID PHOSPHATE PHOSPHATASE EPSILON 1 LPPEPSILON1
AT5G56680.4	AT5G56680	108	1.48003	0.0118727	SYNC1
AT4G15540.5	AT4G15540	66	1.47895	0.00776772	nodulin MtN21-like transporter family protein
AT1G32440.2	AT1G32440	81	1.47844	0.0151687	PLASTIDIAL PYRUVATE KINASE 3 PKp3
AT1G44575.2	AT1G44575	78	1.47393	0.0094269	NONPHOTOCHEMICAL QUENCHING 4 NPQ4
AT2G45450.1	AT2G45450	99	1.47377	0.00375066	LITTLE ZIPPER 1 ZPR1
AT4G37330.1	AT4G37330	69	1.4721	0.0128957	CYTOCHROME P450, FAMILY 81, SUBFAMILY D, POLYPEPTIDE 4 CYP81D4
AT5G22920.10	AT5G22920	79	1.47143	0.00213498	CHY-type/CTCHY-type/RING-type Zinc finger protein
AT3G54600.2	AT3G54600	92	1.47027	0.00583047	DJ1F
AT5G09660.1	AT5G09660	91	1.46854	0.00851793	PEROXISOMAL NADMALATE DEHYDROGENASE 2 PMDH2
AT2G25080.1	AT2G25080	314	1.46717	0.0171977	GLUTATHIONE PEROXIDASE 1 GPX1
AT1G62130.1	AT1G62130	86	1.46716	0.0233483	AAA-type ATPase family protein
AT4G16670.5	AT4G16670	113	1.46634	0.026627	contains IP domain Pleckstrin-like, plant (InterPro:IPR013666), Protein of unknown function DUF828 (InterPro:IPR008546), Pleckstrin homology (InterPro:IPR001849)
AT2G13360.2	AT2G13360	118	1.46403	0.00237521	ALANINE:GLYOXYLATE AMINOTRANSFERASE AGT
AT2G32540.8	AT2G32540	174	1.46155	0.0388906	CELLULOSE SYNTHASELIKE B4 CSLB04
AT3G19508.1	AT3G19508	72	1.46059	0.00824907	unknown protein
AT3G01500.2	AT3G01500	67	1.46033	0.0068731	CARBONIC ANHYDRASE 1 CA1
AT1G65590.8	AT1G65590	80	1.45963	0.00512664	BETAHEXOSAMINIDASE 3 HEXO3
AT5G57350.2	AT5G57350	84	1.45811	0.00548883	H+ATPASE 3 HA3
AT1G80920.1	AT1G80920	106	1.4577	0.00109197	J8
AT4G02260.22	AT4G02260	85	1.45636	0.00173973	RELA/SPOT HOMOLOG 1 RSH1
AT1G55810.9	AT1G55810	72	1.45633	0.0375591	URIDINE KINASELIKE 3 UKL3
AT1G71030.2	AT1G71030	169	1.45623	0.00912412	MYBLIKE 2 MYBL2
AT1G27320.4	AT1G27320	95	1.45527	0.0284216	HISTIDINE KINASE 3 HK3
AT2G41050.10	AT2G41050	91	1.45447	0.00302789	PQ-loop repeat family protein
AT3G50590.25	AT3G50590	100	1.45286	0.034539	Transducin/WD40 repeat-like superfamily protein
AT1G54780.1	AT1G54780	82	1.4524	0.00064559	THYLAKOID LUMEN PROTEIN 18.3 TLP18.3
AT5G42390.23	AT5G42390	74	1.45063	0.00706412	STROMAL PROCESSING PEPTIDASE SPP
AT4G10340.3	AT4G10340	97	1.44998	0.0225898	LIGHT HARVESTING COMPLEX OF PHOTOSYSTEM II 5 LHCB5
AT5G28840.2	AT5G28840	77	1.44909	0.0068042	GDPDMANNOSE 3',5'EPIMERASE GME
AT4G34610.4	AT4G34610	211	1.44518	0.00730307	BEL1LIKE HOMEODOMAIN 6 BLH6
AT5G56870.6	AT5G56870	321	1.44467	0.0113501	BETAGALACTOSIDASE 4 BGAL4
AT1G18270.31	AT1G18270	133	1.44271	0.0294565	ketose-bisphosphate aldolase class-II family protein
AT2G45740.6	AT2G45740	101	1.44185	0.00497065	PEROXIN 11D PEX11D
AT4G16370.3	AT4G16370	94	1.44083	0.0122652	OLIGOPEPTIDE TRANSPORTER OPT3
AT1G62750.2	AT1G62750	70	1.44046	0.0162829	SNOWY COTYLEDON 1 SCO1
AT5G28770.3	AT5G28770	63	1.44041	0.0117106	BZO2H3
AT4G16370.2	AT4G16370	80	1.43847	0.0164129	OLIGOPEPTIDE TRANSPORTER OPT3
AT1G30380.1	AT1G30380	218	1.4373	0.000449859	PHOTOSYSTEM I SUBUNIT K PSAK
AT5G41080.3	AT5G41080	88	1.43676	0.00266817	GLYCEROPHOSPHODIESTER PHOSPHODIESTERASE 2 GDPD2
AT5G17670.3	AT5G17670	110	1.43664	0.0317716	alpha/beta-Hydrolases superfamily protein
AT1G18270.39	AT1G18270	86	1.43633	0.0117106	ketose-bisphosphate aldolase class-II family protein
AT5G10150.1	AT5G10150	75	1.43623	0.00824892	unknown
AT2G30600.2	AT2G30600	146	1.43485	0.00231322	BTB/POZ domain-containing protein
AT5G06980.1	AT5G06980	85	1.43434	0.0105105	unknown protein
AT3G17170.3	AT3G17170	94	1.43417	0.00666221	REGULATOR OF FATTYACID COMPOSITION 3 RFC3
AT1G10490.3	AT1G10490	238	1.43409	0.0111212	contains IP domain Domain of unknown function DUF1726 (InterPro:IPR013562), Domain of unknown function DUF699 (InterPro:IPR007807)
AT1G20020.6	AT1G20020	76	1.43341	0.00176521	FERREDOXINNADP+OXIDOREDUCTASE 2 FNR2
AT4G32600.3	AT4G32600	92	1.43321	0.0103775	zinc finger (C3HC4-type RING finger) family protein
AT1G24265.4	AT1G24265	126	1.43235	0.00498432	Protein of unknown function (DUF1664)
AT1G15250.3	AT1G15250	73	1.43109	0.0148812	Zinc-binding ribosomal protein family protein
AT4G24100.15	AT4G24100	76	1.43101	0.0170859	Protein kinase superfamily protein
AT4G36530.4	AT4G36530	102	1.42921	0.00360112	alpha/beta-Hydrolases superfamily protein
AT5G21326.2	AT5G21326	85	1.42896	0.0396223	Ca2+regulated serine-threonine protein kinase family protein
AT4G32600.1	AT4G32600	282	1.42879	0.0157856	zinc finger (C3HC4-type RING finger) family protein
AT1G44446.4	AT1G44446	74	1.42697	0.0037929	CHLORINA 1 CH1
AT2G39570.5	AT2G39570	91	1.42633	0.00388437	ACT DOMAIN REPEATS 9 ACR9
AT3G53100.3	AT3G53100	79	1.42416	0.0125988	GDSL-like Lipase/Acylhydrolase superfamily protein
AT2G39730.5	AT2G39730	90	1.42186	0.0300778	RUBISCO ACTIVASE RCA
AT1G80960.1	AT1G80960	329	1.41837	0.0154202	F-box and Leucine Rich Repeat domains containing protein
AT4G10340.1	AT4G10340	82	1.41833	0.000361584	LIGHT HARVESTING COMPLEX OF PHOTOSYSTEM II 5 LHCB5
AT4G00050.2	AT4G00050	85	1.41262	0.0384274	UNFERTILIZED EMBRYO SAC 10 UNE10
AT5G13730.1	AT5G13730	63	1.40922	0.00877534	SIGMA FACTOR 4 SIG4
AT5G25560.11	AT5G25560	82	1.40788	0.0315409	CHY-type/CTCHY-type/RING-type Zinc finger protein
AT3G03950.2	AT3G03950	170	1.40725	0.00723359	EVOLUTIONARILY CONSERVED CTERMINAL REGION 1 ECT1
AT5G44190.4	AT5G44190	118	1.40724	0.00458132	GOLDEN2LIKE 2 GLK2
AT2G36950.2	AT2G36950	128	1.40646	0.0239889	Heavy metal transport/detoxification superfamily protein
AT1G52870.2	AT1G52870	84	1.40585	0.0164565	Peroxisomal membrane 22 kDa (Mpv17/PMP22) family protein
AT5G61410.3	AT5G61410	110	1.40498	0.0174722	DRIBULOSE5PHOSPHATE3EPIMERASE RPE
AT3G25790.2	AT3G25790	320	1.40424	0.00699537	myb-like transcription factor family protein
AT4G02260.8	AT4G02260	90	1.40416	0.0370917	RELA/SPOT HOMOLOG 1 RSH1
AT5G39830.3	AT5G39830	82	1.40413	0.00358841	DEG8
AT1G70830.2	AT1G70830	97	1.40408	0.0109652	MLPLIKE PROTEIN 28 MLP28
AT3G55660.5	AT3G55660	94	1.40382	0.0220974	ROP RHO OF PLANTS GUANINE NUCLEOTIDE EXCHANGE FACTOR 6 ROPGEF6
AT1G77210.3	AT1G77210	256	1.4034	0.0173359	SUGAR TRANSPORT PROTEIN 14 STP14
AT3G05090.1	AT3G05090	101	1.40202	0.0210663	LATERAL ROOT STIMULATOR 1 LRS1
AT4G22890.2	AT4G22890	97	1.40124	0.00596662	PGR5LIKEA
AT1G69540.10	AT1G69540	168	1.39736	0.0192673	AGAMOUSLIKE 94 AGL94
AT1G60550.3	AT1G60550	80	1.39647	0.0319608	ENOYLCOA HYDRATASE/ISOMERASE D ECHID
AT3G57570.6	AT3G57570	97	1.39644	0.0145652	ARM repeat superfamily protein
AT4G37610.4	AT4G37610	154	1.39556	0.00954727	BTB AND TAZ DOMAIN PROTEIN 5 bt5
AT4G37610.1	AT4G37610	94	1.39478	0.0172997	BTB AND TAZ DOMAIN PROTEIN 5 bt5
AT1G44575.1	AT1G44575	83	1.39415	0.0174722	NONPHOTOCHEMICAL QUENCHING 4 NPQ4
AT5G44680.4	AT5G44680	97	1.39401	0.0409463	DNA glycosylase superfamily protein
AT4G19500.1	AT4G19500	93	1.39337	0.0108017	nucleoside-triphosphatases
AT5G59250.9	AT5G59250	101	1.3915	0.0185427	Major facilitator superfamily protein
AT2G17820.1	AT2G17820	69	1.39148	0.031777	HISTIDINE KINASE 1 HK1
AT5G64040.1	AT5G64040	91	1.39071	0.00790954	PSAN
AT5G56860.2	AT5G56860	276	1.3901	0.0059484	GATA, NITRATEINDUCIBLE, CARBON METABOLISMINVOLVED GNC
AT4G16680.3	AT4G16680	72	1.39004	0.0213841	P-loop containing nucleoside triphosphate hydrolases superfamily protein
AT3G22180.3	AT3G22180	207	1.39001	0.0399956	DHHC-type zinc finger family protein
AT1G69730.2	AT1G69730	123	1.38835	0.0161536	Wall-associated kinase family protein
AT3G55860.3	AT3G55860	80	1.38718	0.00624434	unknown protein
AT5G38520.3	AT5G38520	131	1.38686	0.0437664	alpha/beta-Hydrolases superfamily protein
AT1G48650.6	AT1G48650	84	1.38661	0.0347153	DEA(D/H)-box RNA helicase family protein
AT5G49360.1	AT5G49360	91	1.38594	0.0431443	BETAXYLOSIDASE 1 BXL1
AT1G71810.2	AT1G71810	75	1.38353	0.0148812	Protein kinase superfamily protein
AT4G04890.4	AT4G04890	110	1.38	0.0122709	PROTODERMAL FACTOR 2 PDF2
AT5G67030.4	AT5G67030	114	1.37985	0.0278454	ABA DEFICIENT 1 ABA1
AT2G14170.18	AT2G14170	82	1.37843	0.0243935	ALDEHYDE DEHYDROGENASE 6B2 ALDH6B2
AT1G43670.5	AT1G43670	112	1.37784	0.0173359	FRUCTOSE1,6BISPHOSPHATASE FBP
AT5G65380.6	AT5G65380	85	1.37666	0.0106393	MATE efflux family protein
AT2G40110.3	AT2G40110	85	1.3735	0.0250038	Yippee family putative zinc-binding protein
AT1G32060.2	AT1G32060	99	1.37272	0.00864023	PHOSPHORIBULOKINASE PRK
AT2G23600.1	AT2G23600	82	1.37241	0.00378206	ACETONECYANOHYDRIN LYASE ACL
AT5G04140.17	AT5G04140	90	1.37228	0.0474584	GLUTAMATE SYNTHASE 1 GLU1
AT1G31440.4	AT1G31440	72	1.37004	0.0198336	SH3 domain-containing protein
AT4G35250.5	AT4G35250	171	1.36987	0.0225898	NAD(P)-binding Rossmann-fold superfamily protein
AT2G29650.8	AT2G29650	74	1.36927	0.00213791	PHOSPHATE TRANSPORTER 4
AT5G44190.3	AT5G44190	352	1.36917	0.00176521	GOLDEN2LIKE 2 GLK2
AT5G54280.1	AT5G54280	87	1.36823	0.0365611	MYOSIN 2 ATM2
AT3G51870.9	AT3G51870	167	1.36729	0.0463802	Mitochondrial substrate carrier family protein
AT2G24280.8	AT2G24280	70	1.36599	0.00748029	alpha/beta-Hydrolases superfamily protein
AT3G14450.8	AT3G14450	82	1.36446	0.0246662	CTCINTERACTING DOMAIN 9 CID9
AT1G74670.1	AT1G74670	129	1.36012	0.0129836	GASTIMULATED ARABIDOPSIS 6 GASA6
AT2G04842.6	AT2G04842	74	1.35945	0.00309251	EMBRYO DEFECTIVE 2761 EMB2761
AT5G10470.22	AT5G10470	179	1.35944	0.00869433	KINESIN LIKE PROTEIN FOR ACTIN BASED CHLOROPLAST MOVEMENT 1 KAC1
AT2G03730.4	AT2G03730	75	1.3563	0.0399208	ACT DOMAIN REPEAT 5 ACR5
AT4G16680.2	AT4G16680	117	1.35504	0.0265362	P-loop containing nucleoside triphosphate hydrolases superfamily protein
AT5G17230.5	AT5G17230	76	1.35493	0.0116445	PHYTOENE SYNTHASE PSY
AT1G07110.15	AT1G07110	87	1.35435	0.0172746	FRUCTOSE2,6BISPHOSPHATASE F2KP
AT4G02260.20	AT4G02260	75	1.35322	0.0273127	RELA/SPOT HOMOLOG 1 RSH1
AT5G44680.3	AT5G44680	87	1.35264	0.0132047	DNA glycosylase superfamily protein
AT4G34620.2	AT4G34620	96	1.3514	0.0101853	SMALL SUBUNIT RIBOSOMAL PROTEIN 16 SSR16
AT3G60810.5	AT3G60810	78	1.3495	0.0043519	unknown protein
AT3G09920.7	AT3G09920	94	1.34934	0.0359043	PHOSPHATIDYL INOSITOL MONOPHOSPHATE 5 KINASE PIP5K9
AT5G35170.10	AT5G35170	84	1.34878	0.0109817	adenylate kinase family protein
AT1G44000.3	AT1G44000	365	1.3479	0.00951645	unknown protein
AT5G37310.6	AT5G37310	79	1.34757	0.0110206	Endomembrane protein 70 protein family
AT5G39860.1	AT5G39860	335	1.3453	0.0217826	PACLOBUTRAZOL RESISTANCE1 PRE1
AT1G11260.1	AT1G11260	306	1.34451	0.0171977	SUGAR TRANSPORTER 1 STP1
AT4G36850.8	AT4G36850	172	1.34417	0.029511	PQ-loop repeat family protein
AT4G34730.3	AT4G34730	313	1.34326	0.0469507	ribosome-binding factor A family protein
AT1G06570.1	AT1G06570	106	1.34308	0.0188966	PHYTOENE DESATURATION 1 PDS1
AT5G58140.8	AT5G58140	85	1.34294	0.00247602	PHOTOTROPIN 2 PHOT2
AT2G43340.1	AT2G43340	77	1.34031	0.019209	Protein of unknown function (DUF1685)
AT2G24690.9	AT2G24690	89	1.3403	0.0345681	Transcriptional factor B3 family protein
AT2G46100.1	AT2G46100	66	1.33983	0.0145519	Nuclear transport factor 2 (NTF2) family protein
AT4G28080.8	AT4G28080	89	1.33626	0.0138935	Tetratricopeptide repeat (TPR)-like superfamily protein
AT4G23290.2	AT4G23290	91	1.33546	0.0351872	CYSTEINERICH RLK RECEPTORLIKE PROTEIN KINASE 21 CRK21
AT2G22540.7	AT2G22540	97	1.33473	0.00540912	SHORT VEGETATIVE PHASE SVP
AT5G43630.1	AT5G43630	380	1.33293	0.00332621	TZP
AT5G62000.3	AT5G62000	83	1.33065	0.0196598	AUXIN RESPONSE FACTOR 2 ARF2
AT2G35800.1	AT2G35800	387	1.33005	0.0149153	SADENOSYL METHIONINE TRANSPORTERLIKE SAMTL
AT4G21750.7	AT4G21750	127	1.32982	0.0173003	MERISTEM LAYER 1 ATML1
AT5G13650.4	AT5G13650	113	1.32909	0.032711	SUPPRESSOR OF VARIEGATION 3 SVR3
AT5G13740.8	AT5G13740	188	1.32897	0.0335117	ZINC INDUCED FACILITATOR 1 ZIF1
AT1G03150.4	AT1G03150	191	1.3265	0.0325928	Acyl-CoA N-acyltransferases (NAT) superfamily protein
AT2G46340.5	AT2G46340	251	1.32231	0.0156894	SUPPRESSOR OF PHYA105 1 SPA1
AT2G04030.18	AT2G04030	78	1.32182	0.0199942	CR88
AT2G22540.5	AT2G22540	110	1.31934	0.0134228	SHORT VEGETATIVE PHASE SVP
AT3G29185.6	AT3G29185	84	1.31932	0.0281267	unknown
AT1G16720.1	AT1G16720	92	1.31924	0.0413855	HIGH CHLOROPHYLL FLUORESCENCE PHENOTYPE 173 HCF173
AT3G49620.11	AT3G49620	85	1.31841	0.00726586	DARK INDUCIBLE 11 DIN11
AT1G15950.1	AT1G15950	120	1.31796	0.0115152	CINNAMOYL COA REDUCTASE 1 CCR1
AT1G80920.2	AT1G80920	87	1.31518	0.00920084	J8
AT5G49730.6	AT5G49730	85	1.31481	0.0491175	FERRIC REDUCTION OXIDASE 6 FRO6
AT5G02830.5	AT5G02830	96	1.31468	0.0332599	Tetratricopeptide repeat (TPR)-like superfamily protein
AT1G42540.6	AT1G42540	71	1.31319	0.0384823	GLUTAMATE RECEPTOR 3.3 GLR3.3
AT1G49580.3	AT1G49580	90	1.31243	0.0174908	Calcium-dependent protein kinase (CDPK) family protein
AT3G02760.1	AT3G02760	84	1.3109	0.0327893	Class II aaRS and biotin synthetases superfamily protein
AT2G46340.4	AT2G46340	201	1.31086	0.0114344	SUPPRESSOR OF PHYA105 1 SPA1
AT5G58330.2	AT5G58330	81	1.31042	0.00987203	lactate/malate dehydrogenase family protein
AT1G21590.4	AT1G21590	79	1.30978	0.0172176	Protein kinase protein with adenine nucleotide alpha hydrolases-like domain
AT2G41680.2	AT2G41680	95	1.30954	0.00905456	NADPHDEPENDENT THIOREDOXIN REDUCTASE C NTRC
AT5G02770.4	AT5G02770	91	1.30862	0.0211168	MODIFIER OF SNC1, 11 MOS11
AT1G60600.1	AT1G60600	63	1.30848	0.00949365	ABERRANT CHLOROPLAST DEVELOPMENT 4 ABC4
AT5G08650.7	AT5G08650	89	1.30843	0.0301034	Small GTP-binding protein
AT5G67385.2	AT5G67385	101	1.30804	0.00730569	Phototropic-responsive NPH3 family protein
AT3G47610.2	AT3G47610	77	1.30748	0.00864023	transcription regulators
AT3G02870.8	AT3G02870	83	1.30742	0.035068	VTC4
AT4G24590.2	AT4G24590	103	1.30742	0.00829495	unknown protein
AT4G02075.4	AT4G02075	192	1.30622	0.033331	PITCHOUN 1 PIT1
AT1G75100.2	AT1G75100	89	1.306	0.0171977	JDOMAIN PROTEIN REQUIRED FOR CHLOROPLAST ACCUMULATION RESPONSE 1 JAC1
AT4G02390.2	AT4G02390	80	1.30525	0.0125195	POLYADPRIBOSE POLYMERASE PP
AT1G73830.5	AT1G73830	158	1.3044	0.0394668	BR ENHANCED EXPRESSION 3 BEE3
AT4G12830.10	AT4G12830	72	1.30427	0.0288276	alpha/beta-Hydrolases superfamily protein
AT1G51110.6	AT1G51110	86	1.30356	0.0307936	Plastid-lipid associated protein PAP / fibrillin family protein
AT5G24160.5	AT5G24160	688	1.3027	0.0326705	SQUALENE MONOXYGENASE 6 SQE6
AT1G07110.13	AT1G07110	71	1.3024	0.0106372	FRUCTOSE2,6BISPHOSPHATASE F2KP
AT1G59840.7	AT1G59840	88	1.30178	0.00665383	COFACTOR ASSEMBLY OF COMPLEX C CCB4
AT1G32060.3	AT1G32060	79	1.29953	0.0216359	PHOSPHORIBULOKINASE PRK
AT3G26290.2	AT3G26290	70	1.29893	0.0365611	CYTOCHROME P450, FAMILY 71, SUBFAMILY B, POLYPEPTIDE 26 CYP71B26
AT1G18660.6	AT1G18660	113	1.29824	0.0105632	zinc finger (C3HC4-type RING finger) family protein
AT3G15880.19	AT3G15880	522	1.29449	0.0139881	WUSINTERACTING PROTEIN 2 WSIP2
AT4G15545.6	AT4G15545	81	1.29286	0.0250478	unknown protein
AT2G04270.10	AT2G04270	118	1.29248	0.0159326	RNASE E/GLIKE RNEE/G
AT4G34610.3	AT4G34610	190	1.28895	0.0267467	BEL1LIKE HOMEODOMAIN 6 BLH6
AT5G51460.10	AT5G51460	75	1.28875	0.0173359	ATTPPA
AT5G58370.8	AT5G58370	107	1.28453	0.049734	P-loop containing nucleoside triphosphate hydrolases superfamily protein
AT1G70320.4	AT1G70320	88	1.28363	0.024029	UBIQUITINPROTEIN LIGASE 2 UPL2
AT4G15530.16	AT4G15530	1300	1.28327	0.0116179	PYRUVATE ORTHOPHOSPHATE DIKINASE PPDK
AT5G16030.3	AT5G16030	110	1.28316	0.00905456	unknown protein
AT2G23840.4	AT2G23840	78	1.27937	0.048647	HNH endonuclease
AT2G43280.2	AT2G43280	103	1.27613	0.031855	Far-red impaired responsive (FAR1) family protein
AT1G54220.5	AT1G54220	63	1.2755	0.0377022	Dihydrolipoamide acetyltransferase, long form protein
AT5G52970.3	AT5G52970	78	1.27496	0.0307169	thylakoid lumen 15.0 kDa protein
AT3G47470.3	AT3G47470	226	1.27429	0.0368502	LIGHTHARVESTING CHLOROPHYLLPROTEIN COMPLEX I SUBUNIT A4 LHCA4
AT2G14170.2	AT2G14170	96	1.27388	0.0349909	ALDEHYDE DEHYDROGENASE 6B2 ALDH6B2
AT4G38470.3	AT4G38470	106	1.27145	0.0307936	SERINE/THREONINE/TYROSINE KINASE 46 STY46
AT1G75750.2	AT1G75750	92	1.26863	0.0125294	GAST1 PROTEIN HOMOLOG 1 GASA1
AT4G27700.4	AT4G27700	80	1.26767	0.00348842	Rhodanese/Cell cycle control phosphatase superfamily protein
AT2G42750.1	AT2G42750	246	1.26709	0.0455726	DNAJ heat shock N-terminal domain-containing protein
AT5G28840.3	AT5G28840	85	1.26658	0.0139892	GDPDMANNOSE 3',5'EPIMERASE GME
AT3G46590.3	AT3G46590	66	1.26644	0.0119379	TRFLIKE 1 TRFL1
AT3G19520.1	AT3G19520	93	1.26642	0.00839822	Protein of unknown function (DUF626)
AT4G15530.8	AT4G15530	79	1.26603	0.0446919	PYRUVATE ORTHOPHOSPHATE DIKINASE PPDK
AT1G66130.1	AT1G66130	310	1.26562	0.0319608	NAD(P)-binding Rossmann-fold superfamily protein
AT1G12080.2	AT1G12080	101	1.26493	0.0451565	Vacuolar calcium-binding protein-related
AT1G74470.2	AT1G74470	86	1.26472	0.0106372	geranylgeranyl reductase activity
AT1G78995.1	AT1G78995	84	1.26376	0.00592699	unknown protein
AT1G43670.10	AT1G43670	123	1.26129	0.0216359	FRUCTOSE1,6BISPHOSPHATASE FBP
AT5G03380.4	AT5G03380	91	1.25987	0.00619341	Heavy metal transport/detoxification superfamily protein
AT1G07700.4	AT1G07700	88	1.25911	0.0234867	Thioredoxin superfamily protein
AT3G26650.3	AT3G26650	84	1.25849	0.0335342	GLYCERALDEHYDE 3PHOSPHATE DEHYDROGENASE A SUBUNIT GAPA
AT5G06220.11	AT5G06220	196	1.25833	0.0394225	LETM1-like protein
AT1G01630.4	AT1G01630	98	1.25767	0.0132171	Sec14p-like phosphatidylinositol transfer family protein
AT5G02840.3	AT5G02840	82	1.25684	0.0342805	LHY/CCA1LIKE 1 LCL1
AT3G04730.1	AT3G04730	80	1.25557	0.0394225	INDOLEACETIC ACIDINDUCED PROTEIN 16 IAA16
AT5G09660.4	AT5G09660	86	1.25526	0.0319608	PEROXISOMAL NADMALATE DEHYDROGENASE 2 PMDH2
AT1G19340.6	AT1G19340	84	1.25526	0.0242583	Methyltransferase MT-A70 family protein
AT4G37930.13	AT4G37930	170	1.25423	0.0121784	SERINE TRANSHYDROXYMETHYLTRANSFERASE 1 SHM1
AT5G23060.4	AT5G23060	98	1.25243	0.0211355	CALCIUM SENSING RECEPTOR CaS
AT2G23890.4	AT2G23890	70	1.2523	0.0172656	HAD-superfamily hydrolase, subfamily IG, 5'-nucleotidase
AT4G36530.5	AT4G36530	86	1.24969	0.0401859	alpha/beta-Hydrolases superfamily protein
AT2G26500.1	AT2G26500	95	1.2496	0.00320362	cytochrome b6f complex subunit (petM), putative
AT3G09540.3	AT3G09540	176	1.24819	0.0494589	Pectin lyase-like superfamily protein
AT1G44446.1	AT1G44446	82	1.24707	0.00876327	CHLORINA 1 CH1
AT4G04770.1	AT4G04770	113	1.24538	0.0289132	ATPBINDING CASSETTE I8 ABCI8
AT5G08350.1	AT5G08350	89	1.2445	0.00906082	GRAM domain-containing protein / ABA-responsive protein-related
AT1G78510.3	AT1G78510	103	1.24413	0.0466358	SOLANESYL DIPHOSPHATE SYNTHASE 1 SPS1
AT3G27730.18	AT3G27730	91	1.24401	0.0201178	ROCKNROLLERS RCK
AT5G07440.2	AT5G07440	110	1.24256	0.00792053	GLUTAMATE DEHYDROGENASE 2 GDH2
AT1G18270.1	AT1G18270	152	1.2418	0.0190813	ketose-bisphosphate aldolase class-II family protein
AT3G61210.1	AT3G61210	148	1.23848	0.0106393	S-adenosyl-L-methionine-dependent methyltransferases superfamily protein
AT3G50380.24	AT3G50380	97	1.23838	0.0388906	involved in protein localization
AT1G30820.1	AT1G30820	82	1.23653	0.048304	CTP synthase family protein
AT1G43670.2	AT1G43670	67	1.23534	0.0158669	FRUCTOSE1,6BISPHOSPHATASE FBP
AT2G22540.2	AT2G22540	285	1.23462	0.00213498	SHORT VEGETATIVE PHASE SVP
AT1G18660.16	AT1G18660	320	1.23411	0.0262126	zinc finger (C3HC4-type RING finger) family protein
AT1G67090.1	AT1G67090	135	1.23393	0.00886576	RIBULOSE BISPHOSPHATE CARBOXYLASE SMALL CHAIN 1A RBCS1A
AT1G70560.4	AT1G70560	109	1.23353	0.0237575	TRYPTOPHAN AMINOTRANSFERASE OF ARABIDOPSIS 1 TAA1
AT5G07440.5	AT5G07440	84	1.2334	0.00915307	GLUTAMATE DEHYDROGENASE 2 GDH2
AT2G42750.5	AT2G42750	135	1.23033	0.041462	DNAJ heat shock N-terminal domain-containing protein
AT4G00930.4	AT4G00930	77	1.22929	0.0428935	COP1INTERACTING PROTEIN 4.1 CIP4.1
AT5G42250.1	AT5G42250	95	1.22905	0.048647	Zinc-binding alcohol dehydrogenase family protein
AT5G56860.1	AT5G56860	247	1.22732	0.0499352	GATA, NITRATEINDUCIBLE, CARBON METABOLISMINVOLVED GNC
AT5G02810.5	AT5G02810	170	1.22709	0.00827462	PSEUDORESPONSE REGULATOR 7 PRR7
AT3G53480.14	AT3G53480	91	1.2258	0.0173359	ATPBINDING CASSETTE G37 ABCG37
AT4G37460.20	AT4G37460	90	1.22543	0.0489837	SUPPRESSOR OF RPS4RLD 1 SRFR1
AT1G30820.19	AT1G30820	94	1.22384	0.0233559	CTP synthase family protein
AT5G28020.1	AT5G28020	93	1.22311	0.032982	CYSTEINE SYNTHASE D2 CYSD2
AT1G15690.7	AT1G15690	80	1.22069	0.0126557	AVP1
AT4G00755.3	AT4G00755	87	1.22067	0.0297424	F-box family protein
AT5G03380.1	AT5G03380	248	1.22033	0.0145961	Heavy metal transport/detoxification superfamily protein
AT1G18270.26	AT1G18270	62	1.21842	0.0277948	ketose-bisphosphate aldolase class-II family protein
AT4G14990.3	AT4G14990	93	1.21697	0.0268035	Topoisomerase II-associated protein PAT1
AT2G30390.1	AT2G30390	91	1.21367	0.0431443	FERROCHELATASE 2 FC2
AT2G32640.14	AT2G32640	80	1.21191	0.0125988	Lycopene beta/epsilon cyclase protein
AT5G02840.8	AT5G02840	318	1.21175	0.0300051	LHY/CCA1LIKE 1 LCL1
AT3G15380.7	AT3G15380	83	1.21168	0.0490193	Plasma-membrane choline transporter family protein
AT5G43630.2	AT5G43630	81	1.21092	0.037361	TZP
AT5G10690.8	AT5G10690	78	1.20974	0.0491229	pentatricopeptide (PPR) repeat-containing protein / CBS domain-containing protein
AT1G16880.2	AT1G16880	85	1.20945	0.0184806	ACT DOMAIN REPEATS 11 ACR11
AT3G46590.1	AT3G46590	490	1.20735	0.0143803	TRFLIKE 1 TRFL1
AT4G19985.1	AT4G19985	232	1.20713	0.0301034	Acyl-CoA N-acyltransferases (NAT) superfamily protein
AT5G20700.1	AT5G20700	78	1.20679	0.0119574	Protein of unknown function (DUF581)
AT3G04840.4	AT3G04840	108	1.20604	0.034147	Ribosomal protein S3Ae
AT3G26690.1	AT3G26690	91	1.20531	0.0364734	NUDIX HYDROLASE HOMOLOG 13 NUDX13
AT1G43670.1	AT1G43670	221	1.20513	0.0157809	FRUCTOSE1,6BISPHOSPHATASE FBP
AT3G51310.6	AT3G51310	148	1.20398	0.0430508	VPS35 HOMOLOG C VPS35C
AT2G30520.1	AT2G30520	595	1.20354	0.00494281	ROOT PHOTOTROPISM 2 RPT2
AT2G29310.2	AT2G29310	99	1.19773	0.0342599	NAD(P)-binding Rossmann-fold superfamily protein
AT1G15690.4	AT1G15690	80	1.19427	0.0236057	AVP1
AT2G26770.2	AT2G26770	95	1.19228	0.0257456	STOMATAL CLOSURERELATED ACTIN BINDING PROTEIN 1 SCAB1
AT2G47590.3	AT2G47590	94	1.18801	0.0485806	PHOTOLYASE/BLUELIGHT RECEPTOR 2 PHR2
AT5G22920.9	AT5G22920	86	1.18631	0.0257331	CHY-type/CTCHY-type/RING-type Zinc finger protein
AT1G79040.2	AT1G79040	85	1.18557	0.0248016	PHOTOSYSTEM II SUBUNIT R PSBR
AT1G19720.1	AT1G19720	78	1.18525	0.0238107	Pentatricopeptide repeat (PPR-like) superfamily protein
AT3G50950.1	AT3G50950	227	1.18477	0.0257456	HOPZACTIVATED RESISTANCE 1 ZAR1
AT4G27700.2	AT4G27700	92	1.18355	0.00706412	Rhodanese/Cell cycle control phosphatase superfamily protein
AT4G15560.3	AT4G15560	105	1.17969	0.00797283	CLOROPLASTOS ALTERADOS 1 CLA1
AT1G73170.7	AT1G73170	90	1.17902	0.032711	P-loop containing nucleoside triphosphate hydrolases superfamily protein
AT3G14450.3	AT3G14450	179	1.17711	0.00550403	CTCINTERACTING DOMAIN 9 CID9
AT5G61670.1	AT5G61670	94	1.17701	0.0490193	close homolog of the Cauliflower OR (Orange) protein
AT2G35260.1	AT2G35260	128	1.17567	0.0110179	unknown protein
AT4G35450.4	AT4G35450	93	1.1742	0.0216214	ANKYRIN REPEATCONTAINING PROTEIN 2 AKR2
AT5G21326.3	AT5G21326	117	1.17035	0.0303099	Ca2+regulated serine-threonine protein kinase family protein
AT5G51670.1	AT5G51670	111	1.17005	0.0490193	Protein of unknown function (DUF668)
AT1G73660.9	AT1G73660	82	1.16745	0.0367638	protein with similarity to MAPKKKs
AT1G07320.1	AT1G07320	150	1.16567	0.00706412	RIBOSOMAL PROTEIN L4 RPL4
AT1G19450.8	AT1G19450	75	1.16495	0.0444622	Major facilitator superfamily protein
AT3G13490.2	AT3G13490	141	1.16439	0.0434984	OVULE ABORTION 5 OVA5
AT5G14740.9	AT5G14740	150	1.16406	0.0238721	CARBONIC ANHYDRASE 2 CA2
AT3G62360.17	AT3G62360	59	1.16328	0.0307169	Carbohydrate-binding-like fold
AT5G44580.1	AT5G44580	183	1.16234	0.0123133	unknown protein
AT4G35830.2	AT4G35830	73	1.1604	0.0194996	ACONITASE 1 ACO1
AT1G07440.4	AT1G07440	77	1.15889	0.0446685	NAD(P)-binding Rossmann-fold superfamily protein
AT5G61270.4	AT5G61270	76	1.15775	0.037361	PHYTOCHROMEINTERACTING FACTOR7 PIF7
AT5G44980.1	AT5G44980	231	1.15707	0.0454153	F-box/RNI-like/FBD-like domains-containing protein
AT4G25050.3	AT4G25050	193	1.15409	0.0413042	ACYL CARRIER PROTEIN 4 ACP4
AT4G21750.6	AT4G21750	95	1.15263	0.0419968	MERISTEM LAYER 1 ATML1
AT5G67030.14	AT5G67030	83	1.15119	0.0459794	ABA DEFICIENT 1 ABA1
AT1G63980.7	AT1G63980	74	1.1485	0.0420495	D111/G-patch domain-containing protein
AT2G18300.1	AT2G18300	90	1.1484	0.0315409	basic helix-loop-helix (bHLH) DNA-binding superfamily protein
AT5G07300.1	AT5G07300	75	1.14787	0.0447669	BONZAI 2 BON2
AT5G46390.1	AT5G46390	81	1.14706	0.0331767	Peptidase S41 family protein
AT2G43910.4	AT2G43910	156	1.14687	0.0119952	HARMLESS TO OZONE LAYER 1 HOL1
AT3G26410.1	AT3G26410	92	1.14651	0.0412858	TRNA MODIFICATION 11 TRM11
AT1G01320.7	AT1G01320	80	1.14564	0.0434891	Tetratricopeptide repeat (TPR)-like superfamily protein
AT1G64860.8	AT1G64860	115	1.14544	0.0189395	SIGMA FACTOR A SIGA
AT1G68010.9	AT1G68010	86	1.14529	0.0307936	HYDROXYPYRUVATE REDUCTASE HPR
AT2G02710.4	AT2G02710	80	1.14514	0.0442886	PAS/LOV PROTEIN B PLPB
AT1G61620.1	AT1G61620	623	1.14379	0.017639	phosphoinositide binding
AT4G00800.14	AT4G00800	65	1.14198	0.047245	SETH5
AT1G43670.6	AT1G43670	94	1.14191	0.0430508	FRUCTOSE1,6BISPHOSPHATASE FBP
AT1G08380.2	AT1G08380	95	1.1415	0.0117106	PHOTOSYSTEM I SUBUNIT O PSAO
AT4G22890.8	AT4G22890	76	1.14106	0.0216442	PGR5LIKEA
AT5G08440.10	AT5G08440	76	1.13839	0.0374676	unknown protein
AT2G44670.1	AT2G44670	112	1.13829	0.0186147	Protein of unknown function (DUF581)
AT2G01850.1	AT2G01850	73	1.13696	0.037361	ENDOXYLOGLUCAN TRANSFERASE A3 EXGTA3
AT2G34450.2	AT2G34450	318	1.13475	0.023047	HMG-box (high mobility group) DNA-binding family protein
AT5G38510.5	AT5G38510	82	1.13396	0.0437664	Rhomboid-related intramembrane serine protease family protein
AT1G06040.2	AT1G06040	168	1.13338	0.0456997	SALT TOLERANCE STO
AT3G16175.2	AT3G16175	131	1.13283	0.0162825	Thioesterase superfamily protein
AT3G61990.2	AT3G61990	74	1.12824	0.0459869	OMTASE FAMILY 3 PROTEIN OMTF3
AT5G04670.2	AT5G04670	90	1.12799	0.0407849	Enhancer of polycomb-like transcription factor protein
AT1G13110.1	AT1G13110	70	1.12473	0.0369981	CYTOCHROME P450, FAMILY 71 SUBFAMILY B, POLYPEPTIDE 7 CYP71B7
AT3G55860.2	AT3G55860	202	1.11998	0.0359895	unknown protein
AT1G01320.24	AT1G01320	221	1.11914	0.0106372	Tetratricopeptide repeat (TPR)-like superfamily protein
AT1G61520.1	AT1G61520	88	1.11413	0.0111517	PHOTOSYSTEM I LIGHT HARVESTING COMPLEX GENE 3 LHCA3
AT5G21430.1	AT5G21430	118	1.1098	0.0335342	NADH DEHYDROGENASELIKE COMPLEX U NdhU
AT5G04770.2	AT5G04770	111	1.1094	0.0438696	CATIONIC AMINO ACID TRANSPORTER 6 CAT6
AT5G16030.4	AT5G16030	1017	1.10918	0.00688051	unknown protein
AT2G23840.2	AT2G23840	93	1.10823	0.0189858	HNH endonuclease
AT3G63270.1	AT3G63270	86	1.10747	0.0394225	contains IP domain Putative harbinger transposase-derived nuclease (InterPro:IPR006912)
AT5G45830.1	AT5G45830	501	1.10746	0.0374342	DELAY OF GERMINATION 1 DOG1
AT4G25880.6	AT4G25880	131	1.10567	0.0378103	PUMILIO 6 PUM6
AT5G47690.23	AT5G47690	73	1.10389	0.0409463	binding
AT3G15980.14	AT3G15980	133	1.098	0.0306547	Coatomer, beta' subunit
AT4G27700.1	AT4G27700	73	1.09768	0.0225898	Rhodanese/Cell cycle control phosphatase superfamily protein
AT1G42970.6	AT1G42970	75	1.09485	0.032241	GLYCERALDEHYDE3PHOSPHATE DEHYDROGENASE B SUBUNIT GAPB
AT2G43910.1	AT2G43910	320	1.09424	0.0273127	HARMLESS TO OZONE LAYER 1 HOL1
AT1G31420.11	AT1G31420	74	1.09346	0.0490193	FEI 1 FEI1
AT5G17700.8	AT5G17700	307	1.0912	0.0444622	MATE efflux family protein
AT2G40610.1	AT2G40610	490	1.09072	0.0280944	EXPANSIN A8 EXPA8
AT5G49360.4	AT5G49360	1312	1.0891	0.0418804	BETAXYLOSIDASE 1 BXL1
AT5G02810.8	AT5G02810	254	1.08876	0.0431443	PSEUDORESPONSE REGULATOR 7 PRR7
AT5G04810.9	AT5G04810	75	1.0885	0.0184806	pentatricopeptide (PPR) repeat-containing protein
AT2G24270.3	AT2G24270	85	1.08119	0.0456997	ALDEHYDE DEHYDROGENASE 11A3 ALDH11A3
AT2G39730.1	AT2G39730	123	1.07972	0.00592497	RUBISCO ACTIVASE RCA
AT1G01320.21	AT1G01320	415	1.06975	0.0191036	Tetratricopeptide repeat (TPR)-like superfamily protein
AT5G52120.2	AT5G52120	943	1.06787	0.0193913	PHLOEM PROTEIN 2A14 PP2A14
AT1G69310.4	AT1G69310	840	1.06733	0.0300051	WRKY DNABINDING PROTEIN 57 WRKY57
AT3G62150.2	AT3G62150	85	1.06326	0.0449416	ATPBINDING CASSETTE B21 ABCB21
AT1G01790.1	AT1G01790	85	1.06164	0.049734	K+ EFFLUX ANTIPORTER 1 KEA1
AT2G26990.1	AT2G26990	82	1.06125	0.0388205	FUSCA 12 FUS12
AT5G18460.2	AT5G18460	279	1.05868	0.0344217	Protein of Unknown Function (DUF239)
AT1G22690.2	AT1G22690	87	1.0532	0.0451428	Gibberellin-regulated family protein
AT5G17310.14	AT5G17310	71	1.05207	0.0376957	UDPGLUCOSE PYROPHOSPHORYLASE 2 UGP2
AT3G13730.3	AT3G13730	76	1.05031	0.0270593	CYTOCHROME P450, FAMILY 90, SUBFAMILY D, POLYPEPTIDE 1 CYP90D1
AT1G19715.3	AT1G19715	79	1.0442	0.0413893	Mannose-binding lectin superfamily protein
AT5G01920.2	AT5G01920	83	1.04285	0.0359149	STATE TRANSITION 8 STN8
AT1G22430.7	AT1G22430	95	1.04001	0.0491229	GroES-like zinc-binding dehydrogenase family protein
AT5G23060.5	AT5G23060	81	1.03882	0.0332599	CALCIUM SENSING RECEPTOR CaS
AT3G48260.2	AT3G48260	152	1.03734	0.0401874	WITH NO LYSINE K KINASE 3 WNK3
AT5G28020.7	AT5G28020	87	1.03655	0.0491175	CYSTEINE SYNTHASE D2 CYSD2
AT5G14740.2	AT5G14740	1310	1.03538	0.0444827	CARBONIC ANHYDRASE 2 CA2
AT5G21930.9	AT5G21930	175	1.03462	0.0376957	PTYPE ATPASE OF ARABIDOPSIS 2 PAA2
AT2G45740.2	AT2G45740	81	1.02457	0.0394147	PEROXIN 11D PEX11D
AT2G20260.1	AT2G20260	349	1.02176	0.0194567	PHOTOSYSTEM I SUBUNIT E2 PSAE2
AT1G06680.1	AT1G06680	109	1.0213	0.0333241	PHOTOSYSTEM II SUBUNIT P1 PSBP1
AT2G18300.3	AT2G18300	88	1.02096	0.0459794	basic helix-loop-helix (bHLH) DNA-binding superfamily protein
AT5G24470.1	AT5G24470	83	1.0187	0.0463649	PSEUDORESPONSE REGULATOR 5 PRR5
AT2G13360.4	AT2G13360	298	1.01541	0.0432492	ALANINE:GLYOXYLATE AMINOTRANSFERASE AGT
AT5G09660.7	AT5G09660	318	1.00807	0.0374423	PEROXISOMAL NADMALATE DEHYDROGENASE 2 PMDH2
AT4G12800.1	AT4G12800	364	1.007	0.022789	PHOTOSYSTEM I SUBUNIT L PSAL
AT5G54270.1	AT5G54270	97	1.00677	0.0173477	LIGHTHARVESTING CHLOROPHYLL BBINDING PROTEIN 3 LHCB3
AT1G25440.1	AT1G25440	91	1.00592	0.020177	B-box type zinc finger protein with CCT domain
AT1G54820.1	AT1G54820	161	1.0001	0.0364357	Protein kinase superfamily protein
AT1G44446.7	AT1G44446	267	0.999933	0.0196287	CHLORINA 1 CH1
AT4G27700.5	AT4G27700	107	0.994247	0.0464843	Rhodanese/Cell cycle control phosphatase superfamily protein
AT1G23310.12	AT1G23310	234	0.984208	0.0490193	GLUTAMATE:GLYOXYLATE AMINOTRANSFERASE GGT1
AT1G06680.3	AT1G06680	254	0.982523	0.0365611	PHOTOSYSTEM II SUBUNIT P1 PSBP1
AT1G32240.2	AT1G32240	932	0.981003	0.0431443	KANADI 2 KAN2
AT1G30270.3	AT1G30270	85	0.978482	0.0491229	CBLINTERACTING PROTEIN KINASE 23 CIPK23
AT5G19820.11	AT5G19820	81	0.96709	0.0455726	EMBRYO DEFECTIVE 2734 emb2734
AT2G22540.6	AT2G22540	470	0.947347	0.0246442	SHORT VEGETATIVE PHASE SVP
AT2G35260.3	AT2G35260	80	0.947	0.0384274	unknown protein
AT5G66570.1	AT5G66570	295	0.940305	0.041412	PS II OXYGENEVOLVING COMPLEX 1 PSBO1
AT3G54520.3	AT3G54520	262	0.939467	0.031549	unknown protein
AT4G35450.7	AT4G35450	280	0.923167	0.0486694	ANKYRIN REPEATCONTAINING PROTEIN 2 AKR2
AT4G05320.1	AT4G05320	303	0.875407	0.039249	POLYUBIQUITIN 10 UBQ10
