# Supplementary material for: BRR2a Affects Flowering Time via FLC Splicing
Source: PLoS Genet. 2016 Apr 21;12(4):e1005924. doi: 10.1371/journal.pgen.1005924 (PMC4839602; doi:10.1371/journal.pgen.1005924)
Supplement: S8 Table — (XLSX) [file pgen.1005924.s019.xlsx]

## Sheet: Supplemental Tab. S8
Supplemental Table S8. Introns with decreased retention in brr2a-2.
Intron	Gene ID	I_length	log2FC	padj	Annotation
AT4G02970.1	AT4G02970	867	-3.0982	2.5e-17	7SL RNA1 AT7SL1
AT1G60600.10	AT1G60600	86	-1.14935	0.0413893	ABERRANT CHLOROPLAST DEVELOPMENT 4 ABC4
AT5G19220.13	AT5G19220	89	-0.91919	0.0377225	ADP GLUCOSE PYROPHOSPHORYLASE LARGE SUBUNIT 1 APL1
AT5G19220.7	AT5G19220	86	-1.10535	0.00828269	ADP GLUCOSE PYROPHOSPHORYLASE LARGE SUBUNIT 1 APL1
AT5G26880.1	AT5G26880	333	-1.23734	0.00666221	AGAMOUSLIKE 26 AGL26
AT3G05870.4	AT3G05870	538	-1.44315	0.00583047	ANAPHASEPROMOTING COMPLEX/CYCLOSOME 11 APC11
AT4G38550.6	AT4G38550	73	-1.13858	0.0379462	Arabidopsis phospholipase-like protein (PEARLI 4) family
AT3G63480.2	AT3G63480	92	-1.69759	0.00656127	ATP binding microtubule motor family protein
AT3G60160.10	AT3G60160	78	-1.24682	0.046538	ATPBINDING CASSETTE C9 ABCC9
AT5G37370.3	AT5G37370	848	-1.38719	0.00511678	ATSRL1
AT5G57110.34	AT5G57110	565	-1.75156	0.00282333	AUTOINHIBITED CA2+ ATPASE, ISOFORM 8 ACA8
AT1G29950.2	AT1G29950	167	-1.36596	0.0401859	basic helix-loop-helix (bHLH) DNA-binding superfamily protein
AT5G42020.5	AT5G42020	291	-1.38881	0.00776772	BIP2
AT4G00020.2	AT4G00020	105	-1.34647	0.0491229	BREAST CANCER 2 LIKE 2A BRCA2IV
AT2G18750.1	AT2G18750	206	-1.43786	0.0071019	Calmodulin-binding protein
AT1G67310.12	AT1G67310	293	-1.24191	0.0394225	Calmodulin-binding transcription activator protein with CG-1 and Ankyrin domains
AT1G69510.1	AT1G69510	298	-1.14331	0.049064	cAMP-regulated phosphoprotein 19-related protein
AT2G38170.8	AT2G38170	583	-1.06997	0.0347556	CATION EXCHANGER 1 CAX1
AT3G03720.14	AT3G03720	670	-1.33309	0.0259758	CATIONIC AMINO ACID TRANSPORTER 4 CAT4
AT3G11960.9	AT3G11960	83	-1.0227	0.0367715	Cleavage and polyadenylation specificity factor (CPSF) A subunit protein
AT4G12650.1	AT4G12650	313	-1.14728	0.0271673	Endomembrane protein 70 protein family
AT5G35160.2	AT5G35160	83	-0.929256	0.0409551	Endomembrane protein 70 protein family
AT5G01400.21	AT5G01400	203	-1.20822	0.0315798	ENHANCED SILENCING PHENOTYPE 4 ESP4
AT4G04340.1	AT4G04340	297	-1.49172	0.00281574	ERD (early-responsive to dehydration stress) family protein
AT3G61010.8	AT3G61010	77	-1.07597	0.0165657	Ferritin/ribonucleotide reductase-like family protein
AT4G00300.2	AT4G00300	1108	-1.28904	0.0123133	fringe-related protein
AT4G26530.1	AT4G26530	96	-1.89677	6.82042e-05	FRUCTOSEBISPHOSPHATE ALDOLASE 5 FBA5
AT5G50950.5	AT5G50950	266	-1.05653	0.0401859	FUMARASE 2 FUM2
AT5G10550.2	AT5G10550	90	-0.939454	0.0394668	GLOBAL TRANSCRIPTION FACTOR GROUP E2 GTE2
AT2G31960.1	AT2G31960	606	-1.18914	0.0431443	GLUCAN SYNTHASELIKE 3 GSL03
AT2G21660.1	AT2G21660	308	-1.06492	0.0490193	GLYCINERICH RNABINDING PROTEIN 7 GRP7
AT4G20940.2	AT4G20940	265	-1.32185	0.0094269	GUARD CELL HYDROGEN PEROXIDERESISTANT 1 GHR1
AT5G53850.10	AT5G53850	959	-1.15018	0.0485647	haloacid dehalogenase-like hydrolase family protein
AT1G69740.1	AT1G69740	255	-1.63109	0.0018669	HEMB1
AT5G04360.7	AT5G04360	288	-1.29396	0.0335976	LIMIT DEXTRINASE LDA
AT3G52200.12	AT3G52200	254	-1.35156	0.0273127	LTA3
AT1G06220.1	AT1G06220	403	-1.29564	0.00758368	MATERNAL EFFECT EMBRYO ARREST 5 MEE5
AT5G53460.5	AT5G53460	438	-1.10861	0.0167916	NADHDEPENDENT GLUTAMATE SYNTHASE 1 GLT1
AT2G28900.4	AT2G28900	250	-1.85525	0.00124955	OUTER PLASTID ENVELOPE PROTEIN 161 OEP161
AT5G64460.9	AT5G64460	375	-1.38351	0.0276595	Phosphoglycerate mutase family protein
AT2G25590.4	AT2G25590	811	-1.2339	0.0356543	Plant Tudor-like protein
AT4G17140.15	AT4G17140	137	-1.33332	0.0068731	pleckstrin homology (PH) domain-containing protein
AT1G78040.1	AT1G78040	331	-1.01322	0.0359149	Pollen Ole e 1 allergen and extensin family protein
AT5G13140.1	AT5G13140	252	-1.33269	0.0345624	Pollen Ole e 1 allergen and extensin family protein
AT2G09795.1	AT2G09795	589	-1.28088	0.0296588	Potential natural antisense gene, locus overlaps with AT2G09800
AT4G17098.1	AT4G17098	1359	-1.10778	0.00543613	Potential natural antisense gene, locus overlaps with AT4G17100
AT5G01595.2	AT5G01595	1423	-1.64454	0.000107384	Potential natural antisense gene, locus overlaps with AT5G01600
AT3G06930.1	AT3G06930	83	-1.28001	0.00348415	PROTEIN ARGININE METHYLTRANSFERASE 4B PRMT4B
AT3G06930.2	AT3G06930	105	-2.2054	6.526e-06	PROTEIN ARGININE METHYLTRANSFERASE 4B PRMT4B
AT3G06930.6	AT3G06930	123	-1.39781	0.0119099	PROTEIN ARGININE METHYLTRANSFERASE 4B PRMT4B
AT2G32580.1	AT2G32580	622	-1.34895	0.0314133	Protein of unknown function (DUF1068)
AT5G60100.10	AT5G60100	465	-1.15423	0.0494589	PSEUDORESPONSE REGULATOR 3 PRR3
AT1G80360.8	AT1G80360	89	-1.36368	0.0268035	Pyridoxal phosphate (PLP)-dependent transferases superfamily protein
AT3G24560.1	AT3G24560	76	-1.26632	0.0394147	RASPBERRY 3 RSY3
AT3G02300.6	AT3G02300	244	-1.28681	0.0236057	Regulator of chromosome condensation (RCC1) family protein
AT3G23660.3	AT3G23660	92	-1.15595	0.0456802	Sec23/Sec24 protein transport family protein
AT4G02050.3	AT4G02050	577	-1.05982	0.0487181	SUGAR TRANSPORTER PROTEIN 7 STP7
AT5G48010.11	AT5G48010	191	-1.47384	0.0173091	THALIANOL SYNTHASE 1 THAS1
AT2G41190.1	AT2G41190	111	-1.49145	0.00605702	Transmembrane amino acid transporter family protein
AT3G46820.3	AT3G46820	521	-1.14159	0.0425071	TYPE ONE SERINE/THREONINE PROTEIN PHOSPHATASE 5 TOPP5
AT3G47890.10	AT3G47890	97	-1.03072	0.0429732	Ubiquitin carboxyl-terminal hydrolase-related protein
AT4G11670.5	AT4G11670	274	-1.47567	0.0141257	unknown
AT5G02680.5	AT5G02680	173	-1.33207	0.0350186	unknown
AT5G06440.9	AT5G06440	387	-0.974282	0.0394147	unknown
AT2G05995.1	AT2G05995	441	-1.91779	1.01504e-05	Unknown gene
AT1G51402.1	AT1G51402	841	-0.874404	0.0333241	unknown protein
AT2G31141.1	AT2G31141	144	-1.10591	0.0315409	unknown protein
AT3G61898.1	AT3G61898	85	-1.57109	0.00748029	unknown protein
AT4G05631.9	AT4G05631	52	-1.05896	0.0166741	unknown protein
AT1G78900.1	AT1G78900	150	-1.5808	0.00591335	VACUOLAR ATP SYNTHASE SUBUNIT A VHAA
AT4G38510.14	AT4G38510	162	-1.66906	0.000912158	VATPASE B SUBUNIT 2 VAB2
AT1G16780.14	AT1G16780	101	-1.27747	0.0319826	VHP2
AT1G09060.13	AT1G09060	462	-1.27519	0.0270974	Zinc finger, RING-type
AT5G10540.17	AT5G10540	1816	-1.03696	0.0218809	Zincin-like metalloproteases family protein
